# Supplementary material for: TRustDB: A comprehensive bioinformatics resource for understanding the complete Wheat—Stem rust host–pathogen interactome
Source: Database (Oxford). 2022 Nov 17;2022:baac068. doi: 10.1093/database/baac068 (PMC9670741; doi:10.1093/database/baac068)
Supplement: baac068_Supp [file baac068_supp.zip › Supplementary Material.xlsx]

## Sheet: Sheet 1
Wheat proteins
TraesCS1B02G333200.1.cds1
TraesCS1B02G163400.2
TraesCS1B02G151300.1
TraesCS1B02G206700.1
TraesCS1B02G294300.1
TraesCS1B02G139600.1
TraesCS1B02G139500.1
TraesCS1B02G384700.1.cds1
TraesCS1B02G385000.1.cds1
TraesCS1B02G384900.1.cds1
TraesCS1B02G385200.1.cds1
TraesCS1B02G137500.1.cds1
TraesCS1B02G385300.1.cds1
TraesCS1B02G385100.1.cds1
TraesCS1B02G423600.1
TraesCS1B02G088700.1
TraesCS1B02G157100.1
TraesCS1B02G337200.1
TraesCS1B02G307400.1.cds1
TraesCS1B02G351900.1
TraesCS1B02G249700.1
TraesCS1B02G377800.1
TraesCS1B02G257500.1
TraesCS1B02G426300.1
TraesCS1B02G158500.1
TraesCS1B02G150900.1
TraesCS1B02G019100.2
TraesCS1B02G018900.1
TraesCS1B02G098700.2
TraesCS1B02G410500.1.cds1
TraesCS1B02G229400.1
TraesCS1B02G232000.1
TraesCS1B02G347100.1.cds1
TraesCS1B02G152700.1
TraesCS1B02G318000.1
TraesCS1B02G098600.1
TraesCS1B02G309400.1.cds1
TraesCS1B02G281100.1
TraesCS1B02G326100.1
TraesCS1B02G320400.1
TraesCS1B02G327000.1.cds1
TraesCS1B02G292400.1
TraesCS1B02G256600.1
TraesCS1B02G085000.1
TraesCS1B02G301600.1
TraesCS1B02G095200.2
TraesCS1B02G401500.1.cds1
TraesCS1B02G254800.1
TraesCS1B02G133700.1.cds1
TraesCS1B02G410700.1.cds1
TraesCS1B02G376500.1.cds1
TraesCS1B02G317400.1
TraesCS1B02G317300.1
TraesCS1B02G317200.1
TraesCS1B02G134600.1.cds1
TraesCS1B02G159200.1
TraesCS1B02G009100.1.cds1
TraesCS1B02G153300.2
TraesCS1B02G008400.1.cds1
TraesCS1B02G205800.2
TraesCS1B02G002600.1.cds1
TraesCS1B02G008800.1.cds1
TraesCS1B02G189900.1
TraesCS1B02G477500.1
TraesCS1B02G120300.2
TraesCS1B02G419300.1.cds1
TraesCS1B02G468000.1
TraesCS1B02G110600.1
TraesCS1B02G110700.1
TraesCS1B02G018600.1.cds1
TraesCS1B02G419600.1.cds1
TraesCS1B02G375400.1.cds1
TraesCS1B02G097700.1
TraesCS1B02G149900.1
TraesCS1B02G419900.1
TraesCS1B02G142300.1
TraesCS1B02G196700.3
TraesCS1B02G120100.1.cds1
TraesCS1B02G301500.1
TraesCS1B02G445300.1
TraesCS1B02G212800.1
TraesCS1B02G104900.1
TraesCS1B02G452200.1
TraesCS1B02G192600.3
TraesCS1B02G431400.2
TraesCS1B02G119700.1.cds1
TraesCS1B02G119600.1.cds1
TraesCS1B02G216500.1
TraesCS1B02G461900.1
TraesCS1B02G375100.1
TraesCS1B02G441400.1
TraesCS1B02G095600.1
TraesCS1B02G033400.1
TraesCS1B02G242400.1
TraesCS1B02G242200.1
TraesCS1B02G475700.1
TraesCS1B02G242300.1
TraesCS1B02G443200.1
TraesCS1B02G363100.1.cds1
TraesCS1B02G161300.1
TraesCS1B02G049200.1
TraesCS1B02G013900.1
TraesCS1B02G213200.1
TraesCS1B02G056400.1
TraesCS1B02G053800.1
TraesCS1B02G289100.2
TraesCS1B02G095300.1
TraesCS1B02G060700.1
TraesCS1B02G268800.1
TraesCS1B02G140900.4
TraesCS1B02G171500.1
TraesCS1B02G344100.4
TraesCS1B02G201800.1.cds1
TraesCS1B02G424700.1
TraesCS1B02G347900.2
TraesCS1B02G173700.1
TraesCS1B02G215000.1
TraesCS1B02G241200.1
TraesCS1B02G325300.1
TraesCS1B02G171700.1
TraesCS1B02G445400.1
TraesCS1B02G004300.1
TraesCS1B02G133500.1
TraesCS1B02G249600.1
TraesCS1B02G133900.1
TraesCS1B02G004400.1
TraesCS1B02G138100.1
TraesCS1B02G418400.1
TraesCS1B02G356600.1
TraesCS1B02G100300.1
TraesCS1B02G099000.1
TraesCS1B02G321200.1
TraesCS1B02G387400.1
TraesCS1B02G430800.1.cds1
TraesCS1B02G119100.1
TraesCS1B02G288100.1
TraesCS1B02G380300.1
TraesCS1B02G380400.2
TraesCS1B02G363700.1.cds1
TraesCS1B02G469400.1
TraesCS1B02G147000.2
TraesCS1B02G376000.1
TraesCS1B02G468800.2
TraesCS1B02G143700.1
TraesCS1B02G079900.1
TraesCS1B02G297300.1
TraesCS1B02G260300.1
TraesCS1B02G075800.1
TraesCS1B02G001500.1
TraesCS1B02G038800.1
TraesCS1B02G471100.1
TraesCS1B02G157700.1
TraesCS1B02G329700.1
TraesCS1B02G193000.1
TraesCS1B02G247100.1
TraesCS1B02G109400.1
TraesCS1B02G282100.1
TraesCS1B02G203200.1
TraesCS1B02G358500.1
TraesCS1B02G236000.1
TraesCS1B02G076800.1
TraesCS1B02G294900.1
TraesCS1B02G157200.1.cds1
TraesCS1B02G454000.2
TraesCS1B02G062300.1.cds1
TraesCS1B02G036700.1
TraesCS1B02G451700.1
TraesCS1B02G454100.1
TraesCS1B02G157300.1.cds1
TraesCS1B02G076700.1
TraesCS1B02G333300.5
TraesCS1B02G019500.1.cds1
TraesCS1B02G020700.3
TraesCS1B02G309800.1.cds1
TraesCS1B02G270300.1
TraesCS1B02G022000.1.cds1
TraesCS1B02G454600.1
TraesCS1B02G454900.1
TraesCS1B02G031800.1
TraesCS1B02G451600.1
TraesCS1B02G467700.1
TraesCS1B02G352600.1
TraesCS1B02G019900.1.cds1
TraesCS1B02G022400.1
TraesCS1B02G021800.1
TraesCS1B02G454400.1
TraesCS1B02G246900.2
TraesCS1B02G091900.1
TraesCS1B02G032000.1.cds1
TraesCS1B02G022300.1
TraesCS1B02G075700.1
TraesCS1B02G251700.1
TraesCS1B02G020200.1
TraesCS1B02G031700.1
TraesCS1B02G283400.1
TraesCS1B02G238400.1
TraesCS1B02G018300.1
TraesCS1B02G377500.1
TraesCS1B02G114100.1
TraesCS1B02G062200.1.cds1
TraesCS1B02G341600.1
TraesCS1B02G380100.1
TraesCS1B02G211600.1
TraesCS1B02G454700.1
TraesCS1B02G275100.1.cds1
TraesCS1B02G410600.1
TraesCS1B02G323100.1.cds1
TraesCS1B02G093800.1
TraesCS1B02G175900.3
TraesCS1B02G266300.1.cds1
TraesCS1B02G156500.1.cds1
TraesCS1B02G216700.1
TraesCS1B02G104500.1
TraesCS1B02G023800.1
TraesCS1B02G216400.1
TraesCS1B02G416700.1
TraesCS1B02G399200.1.cds1
TraesCS1B02G331500.1.cds1
TraesCS1B02G272500.1.cds1
TraesCS1B02G138700.1.cds1
TraesCS1B02G331600.1.cds1
TraesCS1B02G399100.1.cds1
TraesCS1B02G321300.1
TraesCS1B02G358300.1
TraesCS1B02G314700.1
TraesCS1B02G359200.1
TraesCS1B02G167400.1
TraesCS1B02G064500.1
TraesCS1B02G305200.2
TraesCS1B02G004700.1
TraesCS1B02G430500.1
TraesCS1B02G311800.1
TraesCS1B02G479300.1
TraesCS1B02G039500.1
TraesCS1B02G319700.1
TraesCS1B02G480300.1
TraesCS1B02G007100.1
TraesCS1B02G350100.1
TraesCS1B02G414200.1.cds1
TraesCS1B02G358600.1
TraesCS1B02G319500.1
TraesCS1B02G359400.1
TraesCS1B02G006500.1
TraesCS1B02G319600.1
TraesCS1B02G039800.1
TraesCS1B02G358400.1
TraesCS1B02G167500.1
TraesCS1B02G039600.1
TraesCS1B02G020600.1
TraesCS1B02G330100.1
TraesCS1B02G359300.2
TraesCS1B02G244600.1
TraesCS1B02G050100.1
TraesCS1B02G009800.1
TraesCS1B02G167700.1
TraesCS1B02G389400.1
TraesCS1B02G009000.2
TraesCS1B02G359900.1
TraesCS1B02G311700.1
TraesCS1B02G134100.1
TraesCS1B02G018500.1
TraesCS1B02G009500.1
TraesCS1B02G358100.1
TraesCS1B02G357900.1
TraesCS1B02G319900.1
TraesCS1B02G303000.1
TraesCS1B02G084500.1.cds1
TraesCS1B02G009900.1
TraesCS1B02G467800.1
TraesCS1B02G043400.1
TraesCS1B02G008300.1
TraesCS1B02G360100.1
TraesCS1B02G269900.1
TraesCS1B02G008500.1
TraesCS1B02G355700.1
TraesCS1B02G006800.1
TraesCS1B02G448700.2
TraesCS1B02G065100.2
TraesCS1B02G134800.1
TraesCS1B02G252400.1
TraesCS1B02G006700.1.cds1
TraesCS1B02G389300.1
TraesCS1B02G312800.1
TraesCS1B02G007400.2
TraesCS1B02G358800.1
TraesCS1B02G354600.1
TraesCS1B02G142100.1
TraesCS1B02G334900.1.cds1
TraesCS1B02G162500.1
TraesCS1B02G128600.1
TraesCS1B02G273500.1
TraesCS1B02G304400.1
TraesCS1B02G351700.1
TraesCS1B02G412200.1
TraesCS1B02G156300.1
TraesCS1B02G256200.2
TraesCS1B02G090700.1
TraesCS1B02G377100.1
TraesCS1B02G107700.1
TraesCS1B02G354100.1
TraesCS1B02G259700.1.cds1
TraesCS1B02G361600.1.cds1
TraesCS1B02G360900.1.cds1
TraesCS1B02G218900.1
TraesCS1B02G024500.1
TraesCS1B02G333100.1
TraesCS1B02G201400.1
TraesCS1B02G172400.1
TraesCS1B02G187300.1
TraesCS1B02G284600.1
TraesCS1B02G119800.1
TraesCS1B02G446500.1
TraesCS1B02G252500.1.cds1
TraesCS1B02G217500.1
TraesCS1B02G076100.1
TraesCS1B02G468900.1
TraesCS1B02G032500.2
TraesCS1B02G076600.1
TraesCS1B02G372400.1.cds1
TraesCS1B02G201900.1
TraesCS1B02G009600.1
TraesCS1B02G003200.1
TraesCS1B02G003400.1
TraesCS1B02G192300.3
TraesCS1B02G089100.1.cds1
TraesCS1B02G199100.2
TraesCS1B02G348800.1
TraesCS1B02G241400.1.cds1
TraesCS1B02G222200.1
TraesCS1B02G477300.1
TraesCS1B02G456700.1
TraesCS1B02G372800.1.cds1
TraesCS1B02G008700.1
TraesCS1B02G004000.3
TraesCS1B02G394900.1
TraesCS1B02G090100.1.cds1
TraesCS1B02G372500.1.cds1
TraesCS1B02G130300.2.cds1
TraesCS1B02G481100.2
TraesCS1B02G004100.1
TraesCS1B02G154400.1
TraesCS1B02G374600.1
TraesCS1B02G374500.1
TraesCS1B02G321900.1
TraesCS1B02G195200.1
TraesCS1B02G279300.1.cds1
TraesCS1B02G037600.1
TraesCS1B02G445500.1.cds1
TraesCS1B02G140200.1
TraesCS1B02G197600.1
TraesCS1B02G204700.1
TraesCS1B02G233200.1.cds1
TraesCS1B02G357000.1
TraesCS1B02G157900.1
TraesCS1B02G252600.1.cds1
TraesCS1B02G066000.1.cds1
TraesCS1B02G356300.1
TraesCS1B02G167100.1
TraesCS1B02G211300.1
TraesCS1B02G067600.1
TraesCS1B02G448500.1
TraesCS1B02G093600.1
TraesCS1B02G346500.1
TraesCS1B02G301400.1
TraesCS1B02G255500.1
TraesCS1B02G255600.1
TraesCS1B02G144000.1
TraesCS1B02G105300.1
TraesCS1B02G125100.1
TraesCS1B02G356800.1
TraesCS1B02G388100.1
TraesCS1B02G002000.1
TraesCS1B02G378900.1.cds1
TraesCS1B02G373800.3
TraesCS1B02G052100.1
TraesCS1B02G316500.1
TraesCS1B02G478100.1
TraesCS1B02G214600.1.cds1
TraesCS1B02G467500.1.cds1
TraesCS1B02G055900.1
TraesCS1B02G230100.1
TraesCS1B02G260000.1
TraesCS1B02G192400.1
TraesCS1B02G120800.1
TraesCS1B02G235400.1.cds1
TraesCS1B02G235500.1.cds1
TraesCS1B02G293000.1
TraesCS1B02G089700.1
TraesCS1B02G476600.1
TraesCS1B02G352200.2
TraesCS1B02G259200.1.cds1
TraesCS1B02G235300.1.cds1
TraesCS1B02G455200.1
TraesCS1B02G419200.1.cds1
TraesCS1B02G449700.2
TraesCS1B02G153600.2
TraesCS1B02G171400.1
TraesCS1B02G008200.1
TraesCS1B02G006600.1
TraesCS1B02G316400.1
TraesCS1B02G459300.1
TraesCS1B02G316800.1
TraesCS1B02G298300.1
TraesCS1B02G305000.1
TraesCS1B02G036400.1
TraesCS1B02G480100.1
TraesCS1B02G226300.2
TraesCS1B02G152400.1
TraesCS1B02G248000.1
TraesCS1B02G175700.1
TraesCS1B02G227600.1
TraesCS1B02G218800.1
TraesCS1B02G149400.2
TraesCS1B02G125700.1
TraesCS1B02G314900.4
TraesCS1B02G162300.1
TraesCS1B02G381300.1.cds1
TraesCS1B02G234700.1.cds1
TraesCS1B02G412900.1
TraesCS1B02G092000.1.cds1
TraesCS1B02G242000.1
TraesCS1B02G287200.1.cds1
TraesCS1B02G160900.1
TraesCS1B02G247800.1
TraesCS1B02G249300.1
TraesCS1B02G374800.1
TraesCS1B02G106900.4
TraesCS1B02G050200.3
TraesCS1B02G062900.1
TraesCS1B02G196800.1
TraesCS1B02G053900.2
TraesCS1B02G334600.2
TraesCS1B02G010200.1
TraesCS1B02G403000.1
TraesCS1B02G119200.1
TraesCS1B02G074500.2
TraesCS1B02G329500.1
TraesCS1B02G284500.1
TraesCS1B02G145200.1
TraesCS1B02G185000.1
TraesCS1B02G214400.2
TraesCS1B02G140300.1
TraesCS1B02G159100.2
TraesCS1B02G294400.2
TraesCS1B02G420600.1
TraesCS1B02G360700.2
TraesCS1B02G293500.1
TraesCS1B02G123200.1
TraesCS1B02G217800.1
TraesCS1B02G186800.1
TraesCS1B02G183200.1
TraesCS1B02G179500.2
TraesCS1B02G296300.1
TraesCS1B02G048900.1
TraesCS1B02G357400.1
TraesCS1B02G049100.1
TraesCS1B02G124800.1
TraesCS1B02G269400.1
TraesCS1B02G286300.1.cds1
TraesCS1B02G364300.1
TraesCS1B02G089900.1
TraesCS1B02G274300.1
TraesCS1B02G285100.1
TraesCS1B02G272600.1
TraesCS1B02G285200.1
TraesCS1B02G192200.1
TraesCS1B02G314000.1.cds1
TraesCS1B02G053000.1.cds1
TraesCS1B02G053200.1.cds1
TraesCS1B02G053100.1.cds1
TraesCS1B02G440300.1.cds1
TraesCS1B02G148000.1.cds1
TraesCS1B02G250900.1.cds1
TraesCS1B02G205100.1.cds1
TraesCS1B02G275300.1
TraesCS1B02G423300.1
TraesCS1B02G202400.1
TraesCS1B02G423400.1
TraesCS1B02G061800.1
TraesCS1B02G257000.1
TraesCS1B02G476400.1
TraesCS1B02G379000.1
TraesCS1B02G191400.1
TraesCS1B02G028600.1
TraesCS1B02G119900.1
TraesCS1B02G015900.1
TraesCS1B02G347700.1
TraesCS1B02G423200.1
TraesCS1B02G321800.1
TraesCS1B02G067500.1
TraesCS1B02G064800.1
TraesCS1B02G229700.1
TraesCS1B02G369300.1
TraesCS1B02G195900.1.cds1
TraesCS1B02G265400.1
TraesCS1B02G172500.1
TraesCS1B02G279400.1
TraesCS1B02G100600.1
TraesCS1B02G384000.1
TraesCS1B02G383700.1
TraesCS1B02G389700.1.cds1
TraesCS1B02G273700.1.cds1
TraesCS1B02G389800.1.cds1
TraesCS1B02G243200.1
TraesCS1B02G158400.1.cds1
TraesCS1B02G424500.1
TraesCS1B02G210500.1
TraesCS1B02G254400.1
TraesCS1B02G301300.1.cds1
TraesCS1B02G134500.1
TraesCS1B02G278200.2
TraesCS1B02G118900.2
TraesCS1B02G181000.3
TraesCS1B02G229900.1
TraesCS1B02G155000.1
TraesCS1B02G294500.1.cds1
TraesCS1B02G386700.1.cds1
TraesCS1B02G192500.1.cds1
TraesCS1B02G357600.1.cds1
TraesCS1B02G386500.1.cds1
TraesCS1B02G378300.1.cds1
TraesCS1B02G416600.1.cds1
TraesCS1B02G245300.1.cds1
TraesCS1B02G386600.1.cds1
TraesCS1B02G365500.1.cds1
TraesCS1B02G366800.1.cds1
TraesCS1B02G350800.1
TraesCS1B02G387900.1
TraesCS1B02G113100.4
TraesCS1B02G208000.1.cds1
TraesCS1B02G112900.1
TraesCS1B02G389900.1.cds1
TraesCS1B02G374000.1
TraesCS1B02G422700.1
TraesCS1B02G440500.1.cds1
TraesCS1B02G308200.1
TraesCS1B02G088900.2
TraesCS1B02G310100.1.cds1
TraesCS1B02G310900.1
TraesCS1B02G455000.1
TraesCS1B02G363200.1
TraesCS1B02G443400.1.cds1
TraesCS1B02G414900.1.cds1
TraesCS1B02G375200.1.cds1
TraesCS1B02G478200.1
TraesCS1B02G343900.4
TraesCS1B02G282500.1
TraesCS1B02G071500.1
TraesCS1B02G202600.1
TraesCS1B02G259800.1
TraesCS1B02G343500.1
TraesCS1B02G256000.1.cds1
TraesCS1B02G195700.1.cds1
TraesCS1B02G233300.1.cds1
TraesCS1B02G335100.1.cds1
TraesCS1B02G101100.1
TraesCS1B02G418900.1
TraesCS1B02G355900.1.cds1
TraesCS1B02G410300.1
TraesCS1B02G417300.1.cds1
TraesCS1B02G419000.1
TraesCS1B02G401400.1
TraesCS1B02G047400.1
TraesCS1B02G054000.1.cds1
TraesCS1B02G361000.1.cds1
TraesCS1B02G128900.1.cds1
TraesCS1B02G284000.1.cds1
TraesCS1B02G310500.1.cds1
TraesCS1B02G216000.1.cds1
TraesCS1B02G310700.1.cds1
TraesCS1B02G446400.1.cds1
TraesCS1B02G208700.1.cds1
TraesCS1B02G319400.1
TraesCS1B02G392200.1.cds1
TraesCS1B02G392000.1.cds1
TraesCS1B02G392300.1.cds1
TraesCS1B02G418300.1
TraesCS1B02G470000.1
TraesCS1B02G418100.1
TraesCS1B02G136700.2
TraesCS1B02G244800.1
TraesCS1B02G144500.1
TraesCS1B02G128800.1
TraesCS1B02G306500.1
TraesCS1B02G306400.1
TraesCS1B02G396800.2
TraesCS1B02G440700.1.cds1
TraesCS1B02G440600.1.cds1
TraesCS1B02G206600.1.cds1
TraesCS1B02G145800.1
TraesCS1B02G306800.1.cds1
TraesCS1B02G360300.1.cds1
TraesCS1B02G007900.1
TraesCS1B02G342500.1.cds1
TraesCS1B02G427500.1.cds1
TraesCS1B02G427600.1.cds1
TraesCS1B02G226100.1
TraesCS1B02G225800.1
TraesCS1B02G226000.2
TraesCS1B02G217200.1
TraesCS1B02G222300.1
TraesCS1B02G225900.1
TraesCS1B02G225700.1
TraesCS1B02G445100.1.cds1
TraesCS1B02G232200.2
TraesCS1B02G239300.1
TraesCS1B02G239800.1
TraesCS1B02G226400.1
TraesCS1B02G425500.1.cds1
TraesCS1B02G425200.1.cds1
TraesCS1B02G426100.1
TraesCS1B02G326600.1.cds1
TraesCS1B02G370900.1
TraesCS1B02G370800.1
TraesCS1B02G370500.1
TraesCS1B02G441300.1.cds1
TraesCS1B02G231500.1.cds1
TraesCS1B02G310300.1
TraesCS1B02G214300.1
TraesCS1B02G214200.1
TraesCS1B02G156700.1
TraesCS1B02G024000.1
TraesCS1B02G347800.1
TraesCS1B02G253600.1
TraesCS1B02G440100.1
TraesCS1B02G329000.1.cds1
TraesCS1B02G324700.1
TraesCS1B02G329100.1.cds1
TraesCS1B02G328700.1.cds1
TraesCS1B02G329200.1.cds1
TraesCS1B02G328400.1.cds1
TraesCS1B02G328900.1.cds1
TraesCS1B02G328500.1
TraesCS1B02G299700.1.cds1
TraesCS1B02G440000.1
TraesCS1B02G328600.1.cds1
TraesCS1B02G328300.1.cds1
TraesCS1B02G328800.1.cds1
TraesCS1B02G282800.1
TraesCS1B02G317100.1
TraesCS1B02G378000.1
TraesCS1B02G374700.1.cds1
TraesCS1B02G374900.1
TraesCS1B02G251400.1
TraesCS1B02G471000.1.cds1
TraesCS1B02G383900.1
TraesCS1B02G383600.1
TraesCS1B02G215500.1
TraesCS1B02G383800.1
TraesCS1B02G272100.1
TraesCS1B02G108400.1
TraesCS1B02G156000.1
TraesCS1B02G211000.1.cds1
TraesCS1B02G094500.1
TraesCS1B02G055200.1
TraesCS1B02G235100.2
TraesCS1B02G392600.1
TraesCS1B02G095800.1
TraesCS1B02G330400.1
TraesCS1B02G354800.1
TraesCS1B02G228400.1
TraesCS1B02G214900.1
TraesCS1B02G331200.1
TraesCS1B02G096800.1
TraesCS1B02G330200.1
TraesCS1B02G096200.1
TraesCS1B02G096600.1
TraesCS1B02G365300.1
TraesCS1B02G115000.1
TraesCS1B02G355000.1
TraesCS1B02G354900.1
TraesCS1B02G331100.1.cds1
TraesCS1B02G142800.1
TraesCS1B02G115800.1
TraesCS1B02G330800.1
TraesCS1B02G315100.1.cds1
TraesCS1B02G355200.1
TraesCS1B02G330700.1
TraesCS1B02G214800.1
TraesCS1B02G331300.1
TraesCS1B02G096300.1
TraesCS1B02G330600.1
TraesCS1B02G096400.1
TraesCS1B02G316900.1.cds1
TraesCS1B02G330500.1
TraesCS1B02G096900.1
TraesCS1B02G331000.1
TraesCS1B02G096000.1
TraesCS1B02G115900.1
TraesCS1B02G355400.1.cds1
TraesCS1B02G115700.1
TraesCS1B02G355500.1.cds1
TraesCS1B02G182900.1
TraesCS1B02G150400.3
TraesCS1B02G278600.1
TraesCS1B02G081700.1.cds1
TraesCS1B02G014900.1.cds1
TraesCS1B02G025500.1
TraesCS1B02G277900.1
TraesCS1B02G016100.1.cds1
TraesCS1B02G442200.1
TraesCS1B02G043300.1.cds1
TraesCS1B02G225300.1
TraesCS1B02G314500.1.cds1
TraesCS1B02G037500.1.cds1
TraesCS1B02G037200.1
TraesCS1B02G037300.1
TraesCS1B02G037400.1
TraesCS1B02G443800.1.cds1
TraesCS1B02G350900.1.cds1
TraesCS1B02G030900.1.cds1
TraesCS1B02G000200.1
TraesCS1B02G113700.1
TraesCS1B02G113600.1
TraesCS1B02G114400.1
TraesCS1B02G194000.1
TraesCS1B02G097400.1
TraesCS1B02G113800.1
TraesCS1B02G019400.1.cds1
TraesCS1B02G021400.1
TraesCS1B02G097200.1
TraesCS1B02G113500.1
TraesCS1B02G114300.1
TraesCS1B02G194300.1.cds1
TraesCS1B02G194500.1
TraesCS1B02G194100.1
TraesCS1B02G194400.1
TraesCS1B02G269100.1
TraesCS1B02G194600.1
TraesCS1B02G021100.1
TraesCS1B02G194800.1
TraesCS1B02G194200.1
TraesCS1B02G194700.1
TraesCS1B02G194900.1
TraesCS1B02G274400.2
TraesCS1B02G478300.1
TraesCS1B02G478500.1.cds1
TraesCS1B02G135300.1.cds1
TraesCS1B02G062700.1.cds1
TraesCS1B02G411100.1
TraesCS1B02G266500.1
TraesCS1B02G265900.1
TraesCS1B02G268000.1.cds1
TraesCS1B02G267600.1.cds1
TraesCS1B02G060800.1.cds1
TraesCS1B02G448600.1.cds1
TraesCS1B02G080500.1
TraesCS1B02G086100.2
TraesCS1B02G190000.1
TraesCS1B02G156800.2
TraesCS1B02G117500.1.cds1
TraesCS1B02G345200.1
TraesCS1B02G052600.1
TraesCS1B02G088600.1
TraesCS1B02G332200.1
TraesCS1B02G103700.1.cds1
TraesCS1B02G117400.1.cds1
TraesCS1B02G291400.1
TraesCS1B02G307700.1
TraesCS1B02G291200.1
TraesCS1B02G027700.2
TraesCS1B02G027200.1
TraesCS1B02G291500.1
TraesCS1B02G291100.1
TraesCS1B02G026600.2
TraesCS1B02G025100.2
TraesCS1B02G028300.1
TraesCS1B02G425000.1.cds1
TraesCS1B02G129500.1.cds1
TraesCS1B02G424900.1.cds1
TraesCS1B02G042300.1
TraesCS1B02G230500.1
TraesCS1B02G167600.1
TraesCS1B02G368600.1
TraesCS1B02G195300.1
TraesCS1B02G086000.1
TraesCS1B02G140500.1.cds1
TraesCS1B02G075300.1.cds1
TraesCS1B02G258000.1.cds1
TraesCS1B02G315508.1.cds1
TraesCS1B02G039100.1.cds1
TraesCS1B02G315500.1.cds1
TraesCS1B02G140511.1.cds1
TraesCS1B02G204800.1.cds1
TraesCS1B02G071600.1
TraesCS1B02G084800.1.cds1
TraesCS1B02G074600.1.cds1
TraesCS1B02G038400.1.cds1
TraesCS1B02G092600.1.cds1
TraesCS1B02G114317.1.cds1
TraesCS1B02G072900.1.cds1
TraesCS1B02G085955.1.cds1
TraesCS1B02G125949.1.cds1
TraesCS1B02G075000.1.cds1
TraesCS1B02G078800.1.cds1
TraesCS1B02G085400.1.cds1
TraesCS1B02G039200.1.cds1
TraesCS1B02G176600.2
TraesCS1B02G085900.1.cds1
TraesCS1B02G038200.1.cds1
TraesCS1B02G072700.1.cds1
TraesCS1B02G038500.1.cds1
TraesCS1B02G085300.1.cds1
TraesCS1B02G407215.1
TraesCS1B02G038600.1.cds1
TraesCS1B02G038300.1.cds1
TraesCS1B02G072300.1.cds1
TraesCS1B02G073200.1.cds1
TraesCS1B02G071642.1
TraesCS1B02G072400.1.cds1
TraesCS1B02G071612.1.cds1
TraesCS1B02G071617.1.cds1
TraesCS1B02G073000.1.cds1
TraesCS1B02G256300.2
TraesCS1B02G118800.1.cds1
TraesCS1B02G220800.1.cds1
TraesCS1B02G316300.1.cds1
TraesCS1B02G036900.1.cds1
TraesCS1B02G118700.1.cds1
TraesCS1B02G309500.1.cds1
TraesCS1B02G179000.1.cds1
TraesCS1B02G472200.1
TraesCS1B02G304500.1
TraesCS1B02G240700.1
TraesCS1B02G022500.1
TraesCS1B02G238600.2
TraesCS1B02G059900.1
TraesCS1B02G277400.1
TraesCS1B02G016300.1
TraesCS1B02G014200.1
TraesCS1B02G398600.1
TraesCS1B02G014600.1
TraesCS1B02G013300.1
TraesCS1B02G275600.1
TraesCS1B02G368700.1.cds1
TraesCS1B02G371600.1.cds1
TraesCS1B02G049800.1
TraesCS1B02G023200.2
TraesCS1B02G283600.1
TraesCS1B02G233800.1
TraesCS1B02G287900.1
TraesCS1B02G149600.1
TraesCS1B02G292200.1
TraesCS1B02G411900.1
TraesCS1B02G402900.2
TraesCS1B02G470900.1.cds1
TraesCS1B02G182200.1
TraesCS1B02G223800.1.cds1
TraesCS1B02G223700.1.cds1
TraesCS1B02G224000.1.cds1
TraesCS1B02G297700.1
TraesCS1B02G390000.1
TraesCS1B02G095100.1
TraesCS1B02G310400.1.cds1
TraesCS1B02G217700.1
TraesCS1B02G431600.1
TraesCS1B02G300000.2
TraesCS1B02G295100.1
TraesCS1B02G362200.1
TraesCS1B02G293900.1
TraesCS1B02G295300.1
TraesCS1B02G295200.1
TraesCS1B02G024800.1
TraesCS1B02G024900.1.cds1
TraesCS1B02G398300.1
TraesCS1B02G138000.1
TraesCS1B02G408600.1
TraesCS1B02G439000.1
TraesCS1B02G004900.1.cds1
TraesCS1B02G139000.1.cds1
TraesCS1B02G009200.1
TraesCS1B02G438000.1.cds1
TraesCS1B02G143500.1.cds1
TraesCS1B02G017300.1.cds1
TraesCS1B02G365000.1.cds1
TraesCS1B02G467000.1.cds1
TraesCS1B02G002700.1.cds1
TraesCS1B02G030000.1
TraesCS1B02G299800.1
TraesCS1B02G137600.1.cds1
TraesCS1B02G335900.1.cds1
TraesCS1B02G212000.1
TraesCS1B02G453200.1
TraesCS1B02G436300.1.cds1
TraesCS1B02G169500.1
TraesCS1B02G053700.1.cds1
TraesCS1B02G387800.2
TraesCS1B02G421100.1.cds1
TraesCS1B02G052800.1.cds1
TraesCS1B02G048000.1.cds1
TraesCS1B02G164400.1.cds1
TraesCS1B02G376100.1.cds1
TraesCS1B02G466000.1.cds1
TraesCS1B02G465900.1.cds1
TraesCS1B02G437900.1.cds1
TraesCS1B02G263500.1.cds1
TraesCS1B02G462300.1
TraesCS1B02G339000.1
TraesCS1B02G338800.1
TraesCS1B02G319300.1.cds1
TraesCS1B02G422600.1.cds1
TraesCS1B02G460700.2
TraesCS1B02G460600.1
TraesCS1B02G215800.1
TraesCS1B02G236900.1.cds1
TraesCS1B02G428000.1
TraesCS1B02G200600.1.cds1
TraesCS1B02G158900.1.cds1
TraesCS1B02G312400.1.cds1
TraesCS1B02G312500.1.cds1
TraesCS1B02G062100.1
TraesCS1B02G038700.1
TraesCS1B02G267900.1
TraesCS1B02G168000.1
TraesCS1B02G224900.1
TraesCS1B02G268300.1
TraesCS1B02G279900.1
TraesCS1B02G212200.2
TraesCS1B02G212300.1.cds1
TraesCS1B02G280000.1
TraesCS1B02G268200.1
TraesCS1B02G225000.1
TraesCS1B02G168100.1
TraesCS1B02G212400.1
TraesCS1B02G280100.1
TraesCS1B02G239000.1.cds1
TraesCS1B02G179700.1
TraesCS1B02G171194.1
TraesCS1B02G315437.1.cds1
TraesCS1B02G108800.1
TraesCS1B02G171000.1.cds1
TraesCS1B02G111700.1.cds1
TraesCS1B02G093500.1.cds1
TraesCS1B02G100000.1
TraesCS1B02G260600.1.cds1
TraesCS1B02G260700.1.cds1
TraesCS1B02G236700.1.cds1
TraesCS1B02G326800.1
TraesCS1B02G326900.1
TraesCS1B02G293300.1
TraesCS1B02G083900.5
TraesCS1B02G099600.1
TraesCS1B02G434000.1
TraesCS1B02G211800.1
TraesCS1B02G435700.1
TraesCS1B02G232900.1
TraesCS1B02G353800.1
TraesCS1B02G435900.1
TraesCS1B02G448300.1
TraesCS1B02G454800.2
TraesCS1B02G345100.2
TraesCS1B02G431000.1
TraesCS1B02G472500.1
TraesCS1B02G463100.1
TraesCS1B02G315600.1
TraesCS1B02G352400.1
TraesCS1B02G391800.1
TraesCS1B02G446300.1
TraesCS1B02G218300.1.cds1
TraesCS1B02G022700.1
TraesCS1B02G164500.1
TraesCS1B02G018700.1
TraesCS1B02G019700.1
TraesCS1B02G231000.2
TraesCS1B02G019800.1
TraesCS1B02G019600.1
TraesCS1B02G018800.1
TraesCS1B02G370200.1.cds1
TraesCS1B02G370100.1.cds1
TraesCS1B02G370300.1.cds1
TraesCS1B02G369800.1.cds1
TraesCS1B02G370000.1.cds1
TraesCS1B02G349900.1.cds1
TraesCS1B02G361500.1.cds1
TraesCS1B02G312100.1.cds1
TraesCS1B02G234300.2
TraesCS1B02G199600.1
TraesCS1B02G391900.1
TraesCS1B02G035400.1
TraesCS1B02G049900.1
TraesCS1B02G466500.2.cds1
TraesCS1B02G400600.1.cds1
TraesCS1B02G262400.1.cds1
TraesCS1B02G012400.1
TraesCS1B02G400800.1
TraesCS1B02G320600.1.cds1
TraesCS1B02G269800.1.cds1
TraesCS1B02G012200.1
TraesCS1B02G014100.1.cds1
TraesCS1B02G320500.1.cds1
TraesCS1B02G036800.1.cds1
TraesCS1B02G051300.1.cds1
TraesCS1B02G050000.1.cds1
TraesCS1B02G012800.1
TraesCS1B02G416200.1
TraesCS1B02G470600.1
TraesCS1B02G016000.1
TraesCS1B02G466400.1
TraesCS1B02G393600.1.cds1
TraesCS1B02G012100.1.cds1
TraesCS1B02G012900.1.cds1
TraesCS1B02G466800.1.cds1
TraesCS1B02G049400.1
TraesCS1B02G398500.1.cds1
TraesCS1B02G334605.1.cds1
TraesCS1B02G466700.1.cds1
TraesCS1B02G169700.1
TraesCS1B02G393000.1.cds1
TraesCS1B02G397000.1
TraesCS1B02G003300.1.cds1
TraesCS1B02G015300.1.cds1
TraesCS1B02G313400.1
TraesCS1B02G001700.1
TraesCS1B02G130000.1
TraesCS1B02G363500.1
TraesCS1B02G264300.1
TraesCS1B02G001900.1
TraesCS1B02G264400.1
TraesCS1B02G264200.1
TraesCS1B02G332400.1
TraesCS1B02G459500.2
TraesCS1B02G280600.1
TraesCS1B02G225100.1.cds1
TraesCS1B02G193800.1
TraesCS1B02G127000.1
TraesCS1B02G287300.1
TraesCS1B02G095900.1
TraesCS1B02G069000.1
TraesCS1B02G332000.1.cds1
TraesCS1B02G265200.1
TraesCS1B02G265000.1
TraesCS1B02G006000.1
TraesCS1B02G224600.2
TraesCS1B02G006200.1
TraesCS1B02G089000.1
TraesCS1B02G300500.1
TraesCS1B02G300600.1
TraesCS1B02G131400.1
TraesCS1B02G480000.1
TraesCS1B02G479900.1
TraesCS1B02G032700.2.cds1
TraesCS1B02G023100.1.cds1
TraesCS1B02G022100.1.cds1
TraesCS1B02G020900.1.cds1
TraesCS1B02G021500.1.cds1
TraesCS1B02G081600.1.cds1
TraesCS1B02G022200.1
TraesCS1B02G027500.1
TraesCS1B02G021900.1.cds1
TraesCS1B02G020300.1
TraesCS1B02G427900.1
TraesCS1B02G290600.2
TraesCS1B02G192700.1
TraesCS1B02G477900.1
TraesCS1B02G354500.1
TraesCS1B02G274500.1
TraesCS1B02G243000.1
TraesCS1B02G288200.1.cds1
TraesCS1B02G234500.1
TraesCS1B02G242700.1.cds1
TraesCS1B02G115200.1
TraesCS1B02G090200.1
TraesCS1B02G289000.1
TraesCS1B02G253200.1
TraesCS1B02G278300.1
TraesCS1B02G408200.1
TraesCS1B02G453600.1
TraesCS1B02G035600.1
TraesCS1B02G336700.1
TraesCS1B02G439100.1
TraesCS1B02G166200.2
TraesCS1B02G472700.1
TraesCS1B02G338600.1
TraesCS1B02G380700.1
TraesCS1B02G401700.1
TraesCS1B02G217600.1
TraesCS1B02G434800.1.cds1
TraesCS1B02G435500.1.cds1
TraesCS1B02G449300.1
TraesCS1B02G449100.1
TraesCS1B02G435300.1.cds1
TraesCS1B02G434700.1.cds1
TraesCS1B02G435000.1.cds1
TraesCS1B02G435100.1.cds1
TraesCS1B02G434900.1
TraesCS1B02G435400.1.cds1
TraesCS1B02G449400.1
TraesCS1B02G449000.1
TraesCS1B02G435200.1.cds1
TraesCS1B02G434600.1.cds1
TraesCS1B02G478000.1
TraesCS1B02G348900.1
TraesCS1B02G348500.1
TraesCS1B02G348700.1
TraesCS1B02G348100.1
TraesCS1B02G021000.1
TraesCS1B02G040900.1
TraesCS1B02G481500.1
TraesCS1B02G348400.1
TraesCS1B02G349000.1
TraesCS1B02G349100.1
TraesCS1B02G481300.1
TraesCS1B02G348300.1
TraesCS1B02G016600.1
TraesCS1B02G348200.1
TraesCS1B02G041100.1
TraesCS1B02G040400.1
TraesCS1B02G348000.1
TraesCS1B02G481400.1
TraesCS1B02G017000.1
TraesCS1B02G013200.1
TraesCS1B02G167200.1
TraesCS1B02G210700.1
TraesCS1B02G136200.1
TraesCS1B02G282000.1.cds1
TraesCS1B02G250500.1.cds1
TraesCS1B02G453400.1.cds1
TraesCS1B02G281000.1
TraesCS1B02G195100.1.cds1
TraesCS1B02G246400.1.cds1
TraesCS1B02G434200.2
TraesCS1B02G246100.1.cds1
TraesCS1B02G281800.1.cds1
TraesCS1B02G180200.1.cds1
TraesCS1B02G434100.2
TraesCS1B02G333800.1
TraesCS1B02G080400.2
TraesCS1B02G388200.1.cds1
TraesCS1B02G451100.1
TraesCS1B02G317500.1
TraesCS1B02G388300.1.cds1
TraesCS1B02G433300.1.cds1
TraesCS1B02G388500.1.cds1
TraesCS1B02G235900.1.cds1
TraesCS1B02G305600.1.cds1
TraesCS1B02G114500.1.cds1
TraesCS1B02G235700.1
TraesCS1B02G080600.1.cds1
TraesCS1B02G270400.1
TraesCS1B02G131900.2
TraesCS1B02G402200.1
TraesCS1B02G415600.1
TraesCS1B02G164800.1.cds1
TraesCS1B02G456800.1.cds1
TraesCS1B02G128000.1
TraesCS1B02G023900.1
TraesCS1B02G267300.1
TraesCS1B02G041700.1
TraesCS1B02G049500.1
TraesCS1B02G321500.1
TraesCS1B02G191800.1
TraesCS1B02G290200.1
TraesCS1B02G234900.1
TraesCS1B02G362100.1.cds1
TraesCS1B02G446600.1.cds1
TraesCS1B02G142000.1
TraesCS1B02G248900.1
TraesCS1B02G355600.1
TraesCS1B02G366400.1
TraesCS1B02G341400.1
TraesCS1B02G311300.1
TraesCS1B02G403400.2
TraesCS1B02G020400.1.cds1
TraesCS1B02G438200.1.cds1
TraesCS1B02G403500.1
TraesCS1B02G403300.1
TraesCS1B02G131300.1
TraesCS1B02G341300.1.cds1
TraesCS1B02G176400.1
TraesCS1B02G351600.4
TraesCS1B02G350600.1
TraesCS1B02G083100.1
TraesCS1B02G074400.1.cds1
TraesCS1B02G396700.1.cds1
TraesCS1B02G323900.1.cds1
TraesCS1B02G066500.1.cds1
TraesCS1B02G066600.1.cds1
TraesCS1B02G343000.1.cds1
TraesCS1B02G035800.1
TraesCS1B02G004200.2
TraesCS1B02G388700.1
TraesCS1B02G155700.3
TraesCS1B02G379700.1
TraesCS1B02G471300.1
TraesCS1B02G173200.1
TraesCS1B02G195800.2.cds1
TraesCS1B02G436800.1
TraesCS1B02G323600.1.cds1
TraesCS1B02G091500.1.cds1
TraesCS1B02G069200.1
TraesCS1B02G261700.1
TraesCS1B02G016700.1
TraesCS1B02G037000.1
TraesCS1B02G120000.2
TraesCS1B02G047800.1.cds1
TraesCS1B02G071700.1
TraesCS1B02G109000.1
TraesCS1B02G399700.1
TraesCS1B02G118000.1
TraesCS1B02G117900.1
TraesCS1B02G373600.1.cds1
TraesCS1B02G141900.1
TraesCS1B02G319100.1
TraesCS1B02G292700.1
TraesCS1B02G443900.1
TraesCS1B02G270600.1
TraesCS1B02G146200.1
TraesCS1B02G309300.1
TraesCS1B02G298100.1
TraesCS1B02G274600.1
TraesCS1B02G221200.1
TraesCS1B02G186300.1
TraesCS1B02G415700.1
TraesCS1B02G416400.1
TraesCS1B02G368800.1
TraesCS1B02G145400.1.cds1
TraesCS1B02G242800.1.cds1
TraesCS1B02G288700.1
TraesCS1B02G056700.1
TraesCS1B02G363000.1
TraesCS1B02G210900.1
TraesCS1B02G327800.1
TraesCS1B02G162400.1
TraesCS1B02G398100.1
TraesCS1B02G398400.1
TraesCS1B02G254900.1.cds1
TraesCS1B02G168700.3
TraesCS1B02G217000.1
TraesCS1B02G092400.1
TraesCS1B02G251900.1
TraesCS1B02G110900.1
TraesCS1B02G033500.1
TraesCS1B02G406600.1
TraesCS1B02G112700.1
TraesCS1B02G241900.3
TraesCS1B02G262600.3
TraesCS1B02G324000.1
TraesCS1B02G346400.1.cds1
TraesCS1B02G453100.1
TraesCS1B02G317000.1
TraesCS1B02G087700.1
TraesCS1B02G398800.1
TraesCS1B02G199300.1
TraesCS1B02G383400.1
TraesCS1B02G133100.1
TraesCS1B02G342600.2
TraesCS1B02G085100.1
TraesCS1B02G476300.1
TraesCS1B02G236800.1
TraesCS1B02G409100.1
TraesCS1B02G038900.1
TraesCS1B02G020000.1
TraesCS1B02G033200.1
TraesCS1B02G409200.1
TraesCS1B02G338500.1
TraesCS1B02G298700.1
TraesCS1B02G137700.1
TraesCS1B02G105200.2
TraesCS1B02G083400.1
TraesCS1B02G263400.2
TraesCS1B02G164200.1
TraesCS1B02G266900.1.cds1
TraesCS1B02G264600.1
TraesCS1B02G124600.1
TraesCS1B02G135100.1
TraesCS1B02G094300.1
TraesCS1B02G299000.1.cds1
TraesCS1B02G120200.1
TraesCS1B02G393500.1
TraesCS1B02G128100.1
TraesCS1B02G011100.1
TraesCS1B02G219800.1.cds1
TraesCS1B02G154200.5
TraesCS1B02G001800.2
TraesCS1B02G420000.1
TraesCS1B02G325700.1
TraesCS1B02G229100.2
TraesCS1B02G325800.1
TraesCS1B02G468600.1
TraesCS1B02G104700.1.cds1
TraesCS1B02G457600.1
TraesCS1B02G457000.1
TraesCS1B02G080100.1
TraesCS1B02G437500.1
TraesCS1B02G229000.1
TraesCS1B02G165400.1
TraesCS1B02G218700.1
TraesCS1B02G327600.1
TraesCS1B02G356100.2
TraesCS1B02G356200.1
TraesCS1B02G078600.1
TraesCS1B02G042000.1
TraesCS1B02G223100.2
TraesCS1B02G478800.1
TraesCS1B02G230300.1
TraesCS1B02G356900.1
TraesCS1B02G389200.1
TraesCS1B02G066400.1
TraesCS1B02G279100.2
TraesCS1B02G059100.1
TraesCS1B02G442300.1
TraesCS1B02G170100.1
TraesCS1B02G170200.1
TraesCS1B02G059000.1
TraesCS1B02G388000.1.cds1
TraesCS1B02G213300.1
TraesCS1B02G112500.1.cds1
TraesCS1B02G100800.1
TraesCS1B02G361200.1.cds1
TraesCS1B02G455700.1.cds1
TraesCS1B02G453700.1
TraesCS1B02G368000.1
TraesCS1B02G335400.1.cds1
TraesCS1B02G368100.1
TraesCS1B02G335600.1.cds1
TraesCS1B02G366000.1.cds1
TraesCS1B02G335500.1.cds1
TraesCS1B02G335300.1
TraesCS1B02G367900.1
TraesCS1B02G335800.1.cds1
TraesCS1B02G368200.1.cds1
TraesCS1B02G332600.1
TraesCS1B02G061200.3
TraesCS1B02G075600.1
TraesCS1B02G373000.1
TraesCS1B02G454500.1
TraesCS1B02G324300.1
TraesCS1B02G072600.1
TraesCS1B02G453900.1
TraesCS1B02G072500.1
TraesCS1B02G454200.1
TraesCS1B02G285400.2
TraesCS1B02G202900.1.cds1
TraesCS1B02G369100.1
TraesCS1B02G107000.3
TraesCS1B02G354200.2
TraesCS1B02G375000.1
TraesCS1B02G081500.2
TraesCS1B02G146400.2
TraesCS1B02G415500.2
TraesCS1B02G320900.1
TraesCS1B02G321000.1
TraesCS1B02G151800.3
TraesCS1B02G298000.1
TraesCS1B02G123400.2
TraesCS1B02G297000.5
TraesCS1B02G271000.1
TraesCS1B02G352300.1
TraesCS1B02G273000.2
TraesCS1B02G051100.1
TraesCS1B02G041300.1
TraesCS1B02G273100.2.cds1
TraesCS1B02G199400.1
TraesCS1B02G273900.1
TraesCS1B02G448200.1
TraesCS1B02G211100.1
TraesCS1B02G415100.1
TraesCS1B02G261600.1
TraesCS1B02G102700.1
TraesCS1B02G404100.1
TraesCS1B02G456000.1
TraesCS1B02G456500.1
TraesCS1B02G388600.1
TraesCS1B02G456100.1
TraesCS1B02G147400.1
TraesCS1B02G456300.1
TraesCS1B02G456400.1
TraesCS1B02G455100.1
TraesCS1B02G456200.1
TraesCS1B02G160800.1
TraesCS1B02G090600.1
TraesCS1B02G308900.1
TraesCS1B02G463400.1
TraesCS1B02G237500.1
TraesCS1B02G237600.1
TraesCS1B02G237400.1
TraesCS1B02G396000.1
TraesCS1B02G452100.1
TraesCS1B02G124900.1
TraesCS1B02G440200.1.cds1
TraesCS1B02G090500.1
TraesCS1B02G039300.1
TraesCS1B02G053600.1
TraesCS1B02G326400.1
TraesCS1B02G057100.1.cds1
TraesCS1B02G096100.1
TraesCS1B02G443700.1
TraesCS1B02G353200.1.cds1
TraesCS1B02G405200.1.cds1
TraesCS1B02G405100.1.cds1
TraesCS1B02G353300.1.cds1
TraesCS1B02G413000.1.cds1
TraesCS1B02G077500.1
TraesCS1B02G313800.1
TraesCS1B02G464100.1
TraesCS1B02G464900.1
TraesCS1B02G464800.1.cds1
TraesCS1B02G198700.1.cds1
TraesCS1B02G465000.1
TraesCS1B02G267700.1.cds1
TraesCS1B02G213100.1
TraesCS1B02G223300.1
TraesCS1B02G193600.1
TraesCS1B02G325100.1
TraesCS1B02G104200.1
TraesCS1B02G268900.1.cds1
TraesCS1B02G070900.1
TraesCS1B02G058300.1
TraesCS1B02G214500.1
TraesCS1B02G058100.1
TraesCS1B02G058200.1
TraesCS1B02G273300.1
TraesCS1B02G275000.1
TraesCS1B02G144800.1
TraesCS1B02G264900.1
TraesCS1B02G403600.1.cds1
TraesCS1B02G436700.1.cds1
TraesCS1B02G413800.1
TraesCS1B02G283300.1
TraesCS1B02G355800.1
TraesCS1B02G182300.1
TraesCS1B02G381400.1
TraesCS1B02G381700.1
TraesCS1B02G381800.1
TraesCS1B02G253800.1
TraesCS1B02G381500.1
TraesCS1B02G381200.1
TraesCS1B02G196900.1
TraesCS1B02G197000.1
TraesCS1B02G237700.1
TraesCS1B02G441500.1
TraesCS1B02G312700.3
TraesCS1B02G416500.1.cds1
TraesCS1B02G285500.1.cds1
TraesCS1B02G470500.1
TraesCS1B02G409500.1.cds1
TraesCS1B02G069500.1
TraesCS1B02G069900.1
TraesCS1B02G070000.1
TraesCS1B02G070300.1
TraesCS1B02G069600.1
TraesCS1B02G070100.1
TraesCS1B02G055000.1.cds1
TraesCS1B02G098000.1
TraesCS1B02G151900.2
TraesCS1B02G150200.1
TraesCS1B02G127900.2
TraesCS1B02G061100.1.cds1
TraesCS1B02G186700.1
TraesCS1B02G061000.1.cds1
TraesCS1B02G186600.1
TraesCS1B02G318400.1
TraesCS1B02G207900.1
TraesCS1B02G334100.1
TraesCS1B02G417800.1.cds1
TraesCS1B02G400300.1
TraesCS1B02G240400.1
TraesCS1B02G206800.1.cds1
TraesCS1B02G206900.1
TraesCS1B02G268700.1
TraesCS1B02G424300.1.cds1
TraesCS1B02G048400.2
TraesCS1B02G048300.1
TraesCS1B02G048100.1
TraesCS1B02G048500.1
TraesCS1B02G122800.1.cds1
TraesCS1B02G048200.1
TraesCS1B02G404700.1.cds1
TraesCS1B02G469500.1
TraesCS1B02G090300.1
TraesCS1B02G204100.1
TraesCS1B02G314600.1
TraesCS1B02G080800.1
TraesCS1B02G081300.1
TraesCS1B02G081200.1
TraesCS1B02G080900.2
TraesCS1B02G421200.1
TraesCS1B02G081100.1
TraesCS1B02G081000.1
TraesCS1B02G179600.1.cds1
TraesCS1B02G224800.1
TraesCS1B02G289600.1
TraesCS1B02G147300.1
TraesCS1B02G401800.1
TraesCS1B02G013000.1
TraesCS1B02G287500.1
TraesCS1B02G209200.1
TraesCS1B02G196000.1
TraesCS1B02G347600.1
TraesCS1B02G420900.1
TraesCS1B02G182600.1
TraesCS1B02G292600.1
TraesCS1B02G293100.1
TraesCS1B02G056900.1
TraesCS1B02G109600.1
TraesCS1B02G117800.1
TraesCS1B02G376900.1
TraesCS1B02G322300.1.cds1
TraesCS1B02G084300.1
TraesCS1B02G332300.1
TraesCS1B02G420700.1
TraesCS1B02G420800.1
TraesCS1B02G190800.1
TraesCS1B02G311000.1
TraesCS1B02G248700.1
TraesCS1B02G176000.2
TraesCS1B02G040000.1.cds1
TraesCS1B02G176300.1
TraesCS1B02G040300.1.cds1
TraesCS1B02G040200.1
TraesCS1B02G040500.1
TraesCS1B02G040100.1.cds1
TraesCS1B02G041000.1
TraesCS1B02G420100.1
TraesCS1B02G316600.1
TraesCS1B02G149500.1
TraesCS1B02G186400.1
TraesCS1B02G188400.1
TraesCS1B02G419500.1
TraesCS1B02G031500.1
TraesCS1B02G152300.1
TraesCS1B02G282200.2
TraesCS1B02G292300.1
TraesCS1B02G164700.1
TraesCS1B02G165900.2
TraesCS1B02G164300.1
TraesCS1B02G361800.1
TraesCS1B02G314400.1.cds1
TraesCS1B02G050800.1.cds1
TraesCS1B02G375600.1.cds1
TraesCS1B02G428700.1.cds1
TraesCS1B02G089400.1
TraesCS1B02G121300.1.cds1
TraesCS1B02G121000.1.cds1
TraesCS1B02G089500.1
TraesCS1B02G400100.1.cds1
TraesCS1B02G091300.1.cds1
TraesCS1B02G306600.1.cds1
TraesCS1B02G162200.1.cds1
TraesCS1B02G314300.1
TraesCS1B02G306700.1
TraesCS1B02G412000.1.cds1
TraesCS1B02G370600.1
TraesCS1B02G272000.1
TraesCS1B02G357200.1
TraesCS1B02G154600.1
TraesCS1B02G375800.1.cds1
TraesCS1B02G111900.1.cds1
TraesCS1B02G044900.1.cds1
TraesCS1B02G191000.1
TraesCS1B02G191100.2
TraesCS1B02G247700.2
TraesCS1B02G091200.1.cds1
TraesCS1B02G475400.3
TraesCS1B02G291300.1
TraesCS1B02G100200.1
TraesCS1B02G459900.1
TraesCS1B02G127700.1
TraesCS1B02G323300.1.cds1
TraesCS1B02G424800.1
TraesCS1B02G322100.1
TraesCS1B02G329600.1
TraesCS1B02G360000.1
TraesCS1B02G358700.1
TraesCS1B02G060400.1
TraesCS1B02G219600.1
TraesCS1B02G377000.1
TraesCS1B02G342800.2
TraesCS1B02G024400.1
TraesCS1B02G384600.1
TraesCS1B02G298500.2
TraesCS1B02G419400.1
TraesCS1B02G058600.2
TraesCS1B02G205300.1
TraesCS1B02G393300.3
TraesCS1B02G135200.1
TraesCS1B02G050400.1
TraesCS1B02G382600.1
TraesCS1B02G242500.1
TraesCS1B02G042100.1
TraesCS1B02G029800.1
TraesCS1B02G112000.1.cds1
TraesCS1B02G196200.1
TraesCS1B02G434300.1
TraesCS1B02G237300.1
TraesCS1B02G340200.1.cds1
TraesCS1B02G284200.1.cds1
TraesCS1B02G244200.1
TraesCS1B02G133300.1
TraesCS1B02G133400.2
TraesCS1B02G094600.1
TraesCS1B02G479100.2
TraesCS1B02G211700.1
TraesCS1B02G166800.1
TraesCS1B02G359600.1
TraesCS1B02G406000.1.cds1
TraesCS1B02G458600.1.cds1
TraesCS1B02G351200.1.cds1
TraesCS1B02G441600.1.cds1
TraesCS1B02G110500.1.cds1
TraesCS1B02G288500.1.cds1
TraesCS1B02G157600.1.cds1
TraesCS1B02G216100.1.cds1
TraesCS1B02G052283.1.cds1
TraesCS1B02G372900.1.cds1
TraesCS1B02G334700.1.cds1
TraesCS1B02G272400.1.cds1
TraesCS1B02G111800.1.cds1
TraesCS1B02G392800.1.cds1
TraesCS1B02G308700.1.cds1
TraesCS1B02G122700.1.cds1
TraesCS1B02G217100.1.cds1
TraesCS1B02G443600.1.cds1
TraesCS1B02G398200.1.cds1
TraesCS1B02G246500.1.cds1
TraesCS1B02G424000.1.cds1
TraesCS1B02G360200.1.cds1
TraesCS1B02G284100.1.cds1
TraesCS1B02G109200.1
TraesCS1B02G418600.1
TraesCS1B02G258100.1
TraesCS1B02G231600.1
TraesCS1B02G275700.3
TraesCS1B02G307200.1.cds1
TraesCS1B02G215700.1.cds1
TraesCS1B02G333600.1
TraesCS1B02G124100.1
TraesCS1B02G289700.1
TraesCS1B02G448900.1.cds1
TraesCS1B02G469800.1.cds1
TraesCS1B02G456900.1
TraesCS1B02G404000.2
TraesCS1B02G024600.1
TraesCS1B02G466300.1
TraesCS1B02G186200.9
TraesCS1B02G210300.4
TraesCS1B02G373100.1
TraesCS1B02G222500.1
TraesCS1B02G264500.1.cds1
TraesCS1B02G359000.1
TraesCS1B02G124400.1
TraesCS1B02G192000.1
TraesCS1B02G191500.1.cds1
TraesCS1B02G097800.1
TraesCS1B02G202800.1.cds1
TraesCS1B02G024300.1
TraesCS1B02G105900.1.cds1
TraesCS1B02G405600.1.cds1
TraesCS1B02G388900.1
TraesCS1B02G311200.1
TraesCS1B02G109100.1
TraesCS1B02G374200.1
TraesCS1B02G472100.1
TraesCS1B02G018200.1.cds1
TraesCS1B02G208500.1
TraesCS1B02G328200.1
TraesCS1B02G149700.3
TraesCS1B02G277500.1
TraesCS1B02G368500.1
TraesCS1B02G359800.1
TraesCS1B02G084563.1.cds1
TraesCS1B02G296000.1
TraesCS1B02G034100.1.cds1
TraesCS1B02G034400.1.cds1
TraesCS1B02G035000.1.cds1
TraesCS1B02G034900.1
TraesCS1B02G034000.1.cds1
TraesCS1B02G031900.1.cds1
TraesCS1B02G035100.1.cds1
TraesCS1B02G034200.1.cds1
TraesCS1B02G031400.1.cds1
TraesCS1B02G026100.1.cds1
TraesCS1B02G033900.1.cds1
TraesCS1B02G031200.1.cds1
TraesCS1B02G028100.1.cds1
TraesCS1B02G035300.1.cds1
TraesCS1B02G034300.1.cds1
TraesCS1B02G036100.1.cds1
TraesCS1B02G422200.1
TraesCS1B02G224300.2
TraesCS1B02G391400.1
TraesCS1B02G045500.1
TraesCS1B02G224700.1.cds1
TraesCS1B02G251000.1
TraesCS1B02G450400.3
TraesCS1B02G393100.1
TraesCS1B02G148500.1
TraesCS1B02G387500.1.cds1
TraesCS1B02G260100.1
TraesCS1B02G120900.1
TraesCS1B02G121800.1
TraesCS1B02G155400.1
TraesCS1B02G199700.1
TraesCS1B02G161400.5
TraesCS1B02G476500.1
TraesCS1B02G431800.5
TraesCS1B02G032300.1
TraesCS1B02G232400.1
TraesCS1B02G129000.1
TraesCS1B02G084700.1
TraesCS1B02G227700.1
TraesCS1B02G411700.3
TraesCS1B02G433000.1
TraesCS1B02G428900.1
TraesCS1B02G024700.1
TraesCS1B02G236100.3
TraesCS1B02G083800.1
TraesCS1B02G116100.1
TraesCS1B02G250000.1
TraesCS1B02G106700.1
TraesCS1B02G106200.1
TraesCS1B02G113400.1
TraesCS1B02G031100.1
TraesCS1B02G313100.1
TraesCS1B02G273200.2
TraesCS1B02G012300.1
TraesCS1B02G186100.3
TraesCS1B02G151700.1
TraesCS1B02G143100.4
TraesCS1B02G117700.1.cds1
TraesCS1B02G219200.2
TraesCS1B02G147100.1
TraesCS1B02G107200.1
TraesCS1B02G181300.2
TraesCS1B02G441900.1
TraesCS1B02G462000.1
TraesCS1B02G383300.1
TraesCS1B02G007800.2
TraesCS1B02G184700.1
TraesCS1B02G102200.2
TraesCS1B02G040800.1
TraesCS1B02G152800.1
TraesCS1B02G168200.1
TraesCS1B02G181100.1
TraesCS1B02G003500.1
TraesCS1B02G253700.1
TraesCS1B02G376800.1
TraesCS1B02G170300.1
TraesCS1B02G140400.3
TraesCS1B02G179100.1
TraesCS1B02G459400.1
TraesCS1B02G204400.1
TraesCS1B02G022800.1
TraesCS1B02G271800.2
TraesCS1B02G271700.1
TraesCS1B02G178100.1
TraesCS1B02G340600.1
TraesCS1B02G340700.1
TraesCS1B02G323800.1.cds1
TraesCS1B02G068200.1
TraesCS1B02G294800.1
TraesCS1B02G274700.2
TraesCS1B02G187600.1
TraesCS1B02G168900.1
TraesCS1B02G341000.1
TraesCS1B02G286600.3
TraesCS1B02G467900.1
TraesCS1B02G205400.1
TraesCS1B02G169600.1
TraesCS1B02G206000.1
TraesCS1B02G224200.1
TraesCS1B02G211200.2
TraesCS1B02G451500.1.cds1
TraesCS1B02G239500.1.cds1
TraesCS1B02G156900.1
TraesCS1B02G287800.1.cds1
TraesCS1B02G354000.1
TraesCS1B02G373200.1
TraesCS1B02G295800.1.cds1
TraesCS1B02G052500.1.cds1
TraesCS1B02G005300.1
TraesCS1B02G295900.1.cds1
TraesCS1B02G186500.1
TraesCS1B02G241100.1
TraesCS1B02G041500.1
TraesCS1B02G271100.1
TraesCS1B02G179900.1
TraesCS1B02G226600.1
TraesCS1B02G415900.1
TraesCS1B02G342200.1
TraesCS1B02G146600.1
TraesCS1B02G354400.2
TraesCS1B02G401000.1
TraesCS1B02G379200.1
TraesCS1B02G437600.1
TraesCS1B02G132900.1
TraesCS1B02G237100.1
TraesCS1B02G238000.1.cds1
TraesCS1B02G231200.2
TraesCS1B02G142200.1
TraesCS1B02G154700.2
TraesCS1B02G231400.2
TraesCS1B02G017900.1
TraesCS1B02G142600.2
TraesCS1B02G312000.1
TraesCS1B02G130200.3
TraesCS1B02G065900.2
TraesCS1B02G143400.1
TraesCS1B02G258700.1
TraesCS1B02G240000.1
TraesCS1B02G146100.1
TraesCS1B02G154100.1
TraesCS1B02G135900.1
TraesCS1B02G197800.1
TraesCS1B02G105000.1
TraesCS1B02G091800.1
TraesCS1B02G252100.2
TraesCS1B02G458800.1
TraesCS1B02G432200.1.cds1
TraesCS1B02G135400.1
TraesCS1B02G156600.1
TraesCS1B02G417700.1
TraesCS1B02G126700.1
TraesCS1B02G151100.1
TraesCS1B02G433900.1
TraesCS1B02G297900.2
TraesCS1B02G105800.1
TraesCS1B02G352700.1
TraesCS1B02G396600.1
TraesCS1B02G385900.1
TraesCS1B02G409800.1
TraesCS1B02G144300.1
TraesCS1B02G057000.1.cds1
TraesCS1B02G130100.1
TraesCS1B02G384500.1
TraesCS1B02G411000.1
TraesCS1B02G021300.2
TraesCS1B02G163600.1.cds1
TraesCS1B02G145500.1
TraesCS1B02G359100.1
TraesCS1B02G150500.3
TraesCS1B02G417100.1
TraesCS1B02G075900.1
TraesCS1B02G100100.1
TraesCS1B02G038000.1.cds1
TraesCS1B02G414400.1.cds1
TraesCS1B02G395800.1.cds1
TraesCS1B02G135000.1
TraesCS1B02G341100.1
TraesCS1B02G400900.1
TraesCS1B02G256900.1
TraesCS1B02G449800.1
TraesCS1B02G030800.2
TraesCS1B02G161800.1
TraesCS1B02G173100.1
TraesCS1B02G436500.1
TraesCS1B02G469900.1
TraesCS1B02G356700.1
TraesCS1B02G353500.1
TraesCS1B02G248600.1.cds1
TraesCS1B02G155100.1
TraesCS1B02G332700.1
TraesCS1B02G449500.1
TraesCS1B02G079000.1
TraesCS1B02G294200.1
TraesCS1B02G233100.2
TraesCS1B02G339400.1
TraesCS1B02G207100.1.cds1
TraesCS1B02G253900.1
TraesCS1B02G190400.5
TraesCS1B02G141700.1
TraesCS1B02G442000.1
TraesCS1B02G188000.1
TraesCS1B02G173300.1
TraesCS1B02G203500.1
TraesCS1B02G448000.1
TraesCS1B02G164900.1
TraesCS1B02G051900.1
TraesCS1B02G286500.1
TraesCS1B02G190700.4
TraesCS1B02G098300.2
TraesCS1B02G401600.2
TraesCS1B02G413700.1
TraesCS1B02G280900.3
TraesCS1B02G259000.1
TraesCS1B02G458700.1.cds1
TraesCS1B02G368900.2
TraesCS1B02G340300.2
TraesCS1B02G192100.1
TraesCS1B02G369700.1.cds1
TraesCS1B02G369500.1.cds1
TraesCS1B02G380800.1
TraesCS1B02G174800.1.cds1
TraesCS1B02G037700.1
TraesCS1B02G196600.1
TraesCS1B02G294700.1
TraesCS1B02G197900.1
TraesCS1B02G147700.1
TraesCS1B02G238200.1
TraesCS1B02G463000.1
TraesCS1B02G030400.1
TraesCS1B02G375300.2
TraesCS1B02G434500.1
TraesCS1B02G340000.1.cds1
TraesCS1B02G243300.1
TraesCS1B02G127500.4
TraesCS1B02G285700.2
TraesCS1B02G478400.1
TraesCS1B02G153700.2
TraesCS1B02G068600.1
TraesCS1B02G405800.1.cds1
TraesCS1B02G405700.1.cds1
TraesCS1B02G406700.1
TraesCS1B02G385600.1
TraesCS1B02G002900.1
TraesCS1B02G108500.4
TraesCS1B02G000500.1
TraesCS1B02G460100.1
TraesCS1B02G034500.1
TraesCS1B02G438500.1
TraesCS1B02G035500.1
TraesCS1B02G439200.2
TraesCS1B02G027300.1
TraesCS1B02G045800.1
TraesCS1B02G027100.1
TraesCS1B02G366500.2
TraesCS1B02G012500.1
TraesCS1B02G439300.1
TraesCS1B02G471700.2
TraesCS1B02G046500.1
TraesCS1B02G439400.1
TraesCS1B02G046000.1
TraesCS1B02G438800.1
TraesCS1B02G438600.1
TraesCS1B02G027000.1
TraesCS1B02G002500.1
TraesCS1B02G035200.1
TraesCS1B02G360400.1
TraesCS1B02G035700.1
TraesCS1B02G471600.1
TraesCS1B02G045900.1
TraesCS1B02G471400.1
TraesCS1B02G377400.1
TraesCS1B02G023000.2
TraesCS1B02G133800.1
TraesCS1B02G042400.1
TraesCS1B02G465800.1
TraesCS1B02G238900.1
TraesCS1B02G219700.1
TraesCS1B02G398900.1
TraesCS1B02G092300.1
TraesCS1B02G092200.1
TraesCS1B02G477400.1
TraesCS1B02G477100.1
TraesCS1B02G141100.1.cds1
TraesCS1B02G475800.1.cds1
TraesCS1B02G161000.1
TraesCS1B02G377200.1
TraesCS1B02G066900.1
TraesCS1B02G147200.1
TraesCS1B02G276000.1
TraesCS1B02G232700.2
TraesCS1B02G082000.1.cds1
TraesCS1B02G167000.1
TraesCS1B02G145600.1
TraesCS1B02G126900.1.cds1
TraesCS1B02G110400.1
TraesCS1B02G269500.1
TraesCS1B02G155900.1
TraesCS1B02G232300.1
TraesCS1B02G285000.1
TraesCS1B02G126600.1
TraesCS1B02G226200.2
TraesCS1B02G173900.1
TraesCS1B02G365400.1
TraesCS1B02G400200.1
TraesCS1B02G267200.2
TraesCS1B02G456600.1
TraesCS1B02G073300.4
TraesCS1B02G351100.1
TraesCS1B02G323000.1
TraesCS1B02G231900.1
TraesCS1B02G418500.1
TraesCS1B02G127400.1
TraesCS1B02G285800.1
TraesCS1B02G204200.1.cds1
TraesCS1B02G396200.1
TraesCS1B02G296500.1
TraesCS1B02G268500.2
TraesCS1B02G257100.1
TraesCS1B02G418800.1
TraesCS1B02G177600.1
TraesCS1B02G315300.1
TraesCS1B02G343100.2
TraesCS1B02G315000.1
TraesCS1B02G056000.1.cds1
TraesCS1B02G279200.1
TraesCS1B02G213900.1
TraesCS1B02G415800.1
TraesCS1B02G123600.1
TraesCS1B02G178800.1
TraesCS1B02G364100.2
TraesCS1B02G332900.1.cds1
TraesCS1B02G386800.1.cds1
TraesCS1B02G387200.1.cds1
TraesCS1B02G333000.1.cds1
TraesCS1B02G180100.1
TraesCS1B02G473400.1
TraesCS1B02G208400.1
[truncated: 33,668 more rows]

## Sheet: Sheet 2
Stem rust proteins
GMQ_14312T0
GMQ_14290T0
GMQ_11572T0
GMQ_22821T0
GMQ_00767T0
GMQ_00056T0
GMQ_26756T0
GMQ_05688T0
GMQ_02396T0
GMQ_13441T0
GMQ_15416T0
GMQ_15418T0
GMQ_20820T0
GMQ_16332T0
GMQ_16825T0
GMQ_16827T2
GMQ_16831T0
GMQ_16833T0
GMQ_01671T0
GMQ_01675T0
GMQ_01679T0
GMQ_04268T0
GMQ_04270T0
GMQ_21978T0
GMQ_09654T0
GMQ_11235T0
GMQ_22073T0
GMQ_12323T0
GMQ_13068T0
GMQ_13074T0
GMQ_12469T0
GMQ_12465T0
GMQ_15291T0
GMQ_15917T0
GMQ_24323T0
GMQ_17533T0
GMQ_17534T0
GMQ_17543T0
GMQ_02537T0
GMQ_09711T0
GMQ_10970T0
GMQ_10983T0
GMQ_12849T0
GMQ_12854T0
GMQ_12857T1
GMQ_04639T0
GMQ_08595T0
GMQ_10440T0
GMQ_13598T0
GMQ_19360T0
GMQ_13767T0
GMQ_14612T0
GMQ_14817T0
GMQ_11213T1
GMQ_16996T0
GMQ_17009T0
GMQ_17018T0
GMQ_17701T0
GMQ_17713T0
GMQ_17726T0
GMQ_17732T0
GMQ_19542T0
GMQ_18125T0
GMQ_18770T0
GMQ_18767T0
GMQ_18733T0
GMQ_18683T0
GMQ_18339T0
GMQ_18300T0
GMQ_18269T0
GMQ_18268T0
GMQ_19424T0
GMQ_14323T0
GMQ_15838T0
GMQ_15839T0
GMQ_15843T0
GMQ_19478T0
GMQ_12395T0
GMQ_24060T0
GMQ_06670T0
GMQ_16722T0
GMQ_16200T0
GMQ_24657T0
GMQ_00367T0
GMQ_13798T0
GMQ_13787T0
GMQ_13319T0
GMQ_13309T0
GMQ_26380T0
GMQ_03292T0
GMQ_13663T0
GMQ_13142T0
GMQ_12489T0
GMQ_11642T0
GMQ_10790T0
GMQ_05035T0
GMQ_01095T0
GMQ_21826T0
GMQ_21830T0
GMQ_01113T0
GMQ_04111T0
GMQ_22204T0
GMQ_01592T0
GMQ_00854T0
GMQ_02140T0
GMQ_10663T0
GMQ_10659T0
GMQ_24780T0
GMQ_08280T0
GMQ_02475T0
GMQ_05295T0
GMQ_23689T0
GMQ_09944T0
GMQ_14849T0
GMQ_13242T0
GMQ_11157T0
GMQ_09064T2
GMQ_09061T0
GMQ_06120T0
GMQ_10607T0
GMQ_10610T0
GMQ_08498T0
GMQ_08493T0
GMQ_04738T4
GMQ_04752T0
GMQ_04004T0
GMQ_08121T0
GMQ_08709T0
GMQ_10461T0
GMQ_25988T0
GMQ_13631T0
GMQ_13648T0
GMQ_22142T0
GMQ_15649T0
GMQ_15680T0
GMQ_17159T0
GMQ_17173T0
GMQ_17316T0
GMQ_18388T0
GMQ_18533T0
GMQ_18648T0
GMQ_04861T0
GMQ_04857T0
GMQ_19310T0
GMQ_19013T0
GMQ_20613T0
GMQ_19044T0
GMQ_19074T0
GMQ_19113T0
GMQ_19160T0
GMQ_00956T0
GMQ_02677T0
GMQ_20712T0
GMQ_03036T0
GMQ_03049T0
GMQ_00343T0
GMQ_04370T0
GMQ_06541T0
GMQ_07045T0
GMQ_12233T0
GMQ_14967T0
GMQ_14971T0
GMQ_15003T0
GMQ_17488T0
GMQ_17505T0
GMQ_17965T0
GMQ_17932T0
GMQ_17987T0
GMQ_15145T0
GMQ_24430T0
GMQ_05163T0
GMQ_23575T0
GMQ_07835T0
GMQ_07837T0
GMQ_07845T0
GMQ_02896T1
GMQ_20344T0
GMQ_06348T0
GMQ_10176T0
GMQ_24962T0
GMQ_11082T0
GMQ_03692T0
GMQ_03696T0
GMQ_13374T0
GMQ_02597T0
GMQ_10375T0
GMQ_17583T0
GMQ_23673T0
GMQ_13944T0
GMQ_15192T0
GMQ_15814T0
GMQ_15819T0
GMQ_16432T0
GMQ_24586T0
GMQ_16767T0
GMQ_17260T0
GMQ_18082T0
GMQ_05754T0
GMQ_05756T0
GMQ_06802T0
GMQ_06789T0
GMQ_06773T0
GMQ_03007T0
GMQ_00215T0
GMQ_00213T0
GMQ_17630T0
GMQ_12401T0
GMQ_11972T0
GMQ_04694T0
GMQ_12118T0
GMQ_19872T0
GMQ_12103T0
GMQ_09452T0
GMQ_09431T0
GMQ_21173T0
GMQ_03747T0
GMQ_02516T0
GMQ_02506T0
GMQ_02503T0
GMQ_16034T0
GMQ_14805T0
GMQ_14581T0
GMQ_03162T0
GMQ_03160T0
GMQ_11876T0
GMQ_11875T0
GMQ_09263T0
GMQ_09221T0
GMQ_16705T1
GMQ_03421T0
GMQ_18058T0
GMQ_05384T0
GMQ_10384T0
GMQ_10382T0
GMQ_09498T0
GMQ_09486T0
GMQ_14749T0
GMQ_10086T0
GMQ_10582T0
GMQ_15164T0
GMQ_15165T0
GMQ_04320T0
GMQ_04327T0
GMQ_04101T0
GMQ_15079T0
GMQ_15099T0
GMQ_17470T0
GMQ_03364T0
GMQ_03368T0
GMQ_07440T0
GMQ_13897T1
GMQ_13899T0
GMQ_15212T0
GMQ_15710T0
GMQ_16848T0
GMQ_16862T0
GMQ_15793T0
GMQ_15786T0
GMQ_20875T0
GMQ_12373T0
GMQ_11070T0
GMQ_26946T0
GMQ_09591T0
GMQ_09587T0
GMQ_16482T0
GMQ_12430T0
GMQ_02575T0
GMQ_03122T0
GMQ_03140T0
GMQ_18014T0
GMQ_18192T0
GMQ_00785T0
GMQ_21474T0
GMQ_22193T0
GMQ_02937T0
GMQ_14661T0
GMQ_02873T0
GMQ_05285T0
GMQ_01374T0
GMQ_01391T0
GMQ_03795T0
GMQ_03194T0
GMQ_06688T0
GMQ_02560T0
GMQ_00043T0
GMQ_00042T0
GMQ_00040T0
GMQ_23695T0
GMQ_03454T0
GMQ_03457T0
GMQ_00713T0
GMQ_23523T0
GMQ_03662T0
GMQ_01103T0
GMQ_01104T2
GMQ_07778T0
GMQ_00877T1
GMQ_02158T0
GMQ_01763T0
GMQ_08291T0
GMQ_20428T0
GMQ_02476T0
GMQ_04020T0
GMQ_15747T0
GMQ_06080T0
GMQ_23690T1
GMQ_13243T0
GMQ_12711T0
GMQ_10563T0
GMQ_09062T0
GMQ_06461T0
GMQ_04745T0
GMQ_04748T0
GMQ_04755T1
GMQ_04756T0
GMQ_01316T0
GMQ_13003T0
GMQ_13005T0
GMQ_03993T0
GMQ_08122T0
GMQ_08129T1
GMQ_08132T0
GMQ_08710T0
GMQ_08714T0
GMQ_09477T0
GMQ_12011T0
GMQ_10706T0
GMQ_13606T0
GMQ_13607T0
GMQ_13622T0
GMQ_13624T0
GMQ_13627T0
GMQ_13637T0
GMQ_08801T0
GMQ_15662T0
GMQ_15669T0
GMQ_15683T0
GMQ_17172T0
GMQ_17323T0
GMQ_17938T0
GMQ_17940T0
GMQ_22514T0
GMQ_17441T0
GMQ_18370T0
GMQ_18375T0
GMQ_18378T0
GMQ_18527T0
GMQ_18634T0
GMQ_18657T0
GMQ_13918T0
GMQ_19100T0
GMQ_19151T0
GMQ_19167T0
GMQ_22396T0
GMQ_01410T0
GMQ_18152T0
GMQ_20721T0
GMQ_06896T0
GMQ_06533T0
GMQ_06540T0
GMQ_12210T0
GMQ_12833T0
GMQ_14974T0
GMQ_15751T0
GMQ_15752T0
GMQ_05317T0
GMQ_16683T0
GMQ_16685T0
GMQ_17480T0
GMQ_17974T0
GMQ_17975T0
GMQ_15157T0
GMQ_15141T0
GMQ_01019T0
GMQ_06479T0
GMQ_06482T0
GMQ_08151T6
GMQ_11295T0
GMQ_00809T1
GMQ_14339T0
GMQ_14341T0
GMQ_14345T0
GMQ_20035T0
GMQ_20044T0
GMQ_15231T0
GMQ_15236T0
GMQ_15879T0
GMQ_15886T0
GMQ_20829T0
GMQ_16065T0
GMQ_16778T0
GMQ_20329T0
GMQ_17036T0
GMQ_17795T0
GMQ_20790T0
GMQ_17822T0
GMQ_03765T0
GMQ_14944T0
GMQ_14935T0
GMQ_20050T0
GMQ_15114T0
GMQ_08819T0
GMQ_07816T0
GMQ_09281T0
GMQ_21030T0
GMQ_22035T0
GMQ_16534T0
GMQ_16532T0
GMQ_16531T0
GMQ_16524T0
GMQ_16258T0
GMQ_16025T0
GMQ_16024T0
GMQ_14640T0
GMQ_04779T0
GMQ_04774T0
GMQ_12595T0
GMQ_12056T0
GMQ_07807T0
GMQ_06958T0
GMQ_06952T0
GMQ_06946T0
GMQ_06945T0
GMQ_03876T0
GMQ_03872T0
GMQ_00795T0
GMQ_00794T0
GMQ_20577T0
GMQ_16591T0
GMQ_04827T0
GMQ_09892T0
GMQ_09893T0
GMQ_03344T0
GMQ_09903T0
GMQ_09902T0
GMQ_16972T0
GMQ_09984T0
GMQ_07213T0
GMQ_23153T0
GMQ_20236T0
GMQ_05349T2
GMQ_24559T0
GMQ_02259T0
GMQ_07382T0
GMQ_13839T0
GMQ_09750T0
GMQ_18959T0
GMQ_14697T0
GMQ_14157T0
GMQ_11918T0
GMQ_11914T0
GMQ_11888T0
GMQ_24914T0
GMQ_24917T0
GMQ_10020T1
GMQ_10017T0
GMQ_09361T0
GMQ_08797T0
GMQ_06745T0
GMQ_09146T0
GMQ_09145T0
GMQ_01825T0
GMQ_03957T0
GMQ_12278T0
GMQ_12275T0
GMQ_10768T0
GMQ_09789T0
GMQ_07850T0
GMQ_06986T0
GMQ_02646T0
GMQ_02633T0
GMQ_12643T0
GMQ_25214T0
GMQ_05742T0
GMQ_08866T0
GMQ_03891T0
GMQ_00886T0
GMQ_08461T0
GMQ_09349T0
GMQ_02846T0
GMQ_04601T0
GMQ_04170T0
GMQ_23712T0
GMQ_13745T0
GMQ_12583T0
GMQ_24863T0
GMQ_24216T0
GMQ_08093T0
GMQ_08092T0
GMQ_03670T0
GMQ_03073T0
GMQ_03071T0
GMQ_00603T0
GMQ_18766T0
GMQ_18684T0
GMQ_18583T0
GMQ_22233T0
GMQ_18309T0
GMQ_18307T0
GMQ_18291T0
GMQ_17652T0
GMQ_17414T0
GMQ_15550T0
GMQ_26139T0
GMQ_13393T0
GMQ_06607T0
GMQ_11263T0
GMQ_15574T0
GMQ_13320T0
GMQ_21480T0
GMQ_07171T0
GMQ_07170T0
GMQ_03291T0
GMQ_15170T0
GMQ_14226T0
GMQ_12486T0
GMQ_12481T0
GMQ_08706T0
GMQ_08696T0
GMQ_05036T0
GMQ_11927T0
GMQ_09354T0
GMQ_08793T0
GMQ_08788T0
GMQ_06746T0
GMQ_03919T0
GMQ_12279T0
GMQ_10262T0
GMQ_10261T0
GMQ_02645T0
GMQ_12648T0
GMQ_22731T0
GMQ_05729T1
GMQ_05743T0
GMQ_05746T0
GMQ_11041T0
GMQ_00782T0
GMQ_02286T0
GMQ_01880T3
GMQ_06629T0
GMQ_19917T0
GMQ_06637T0
GMQ_06640T0
GMQ_06644T0
GMQ_06660T0
GMQ_19904T0
GMQ_19575T0
GMQ_19579T0
GMQ_02864T0
GMQ_07585T0
GMQ_11415T0
GMQ_01364T0
GMQ_11587T0
GMQ_17370T0
GMQ_14255T0
GMQ_14249T0
GMQ_12572T0
GMQ_12570T0
GMQ_12566T0
GMQ_08902T0
GMQ_06884T0
GMQ_05326T0
GMQ_03669T0
GMQ_03668T0
GMQ_03074T0
GMQ_00141T0
GMQ_02269T0
GMQ_02831T0
GMQ_04936T0
GMQ_22350T0
GMQ_02950T0
GMQ_14150T0
GMQ_05154T0
GMQ_22545T1
GMQ_01906T0
GMQ_02897T1
GMQ_03698T0
GMQ_07589T0
GMQ_09831T0
GMQ_09078T0
GMQ_17582T0
GMQ_13934T0
GMQ_13941T0
GMQ_15012T0
GMQ_17561T0
GMQ_08571T0
GMQ_06780T0
GMQ_03011T0
GMQ_03001T0
GMQ_02983T0
GMQ_00216T0
GMQ_00214T0
GMQ_04615T0
GMQ_04618T0
GMQ_08600T0
GMQ_08604T0
GMQ_11997T0
GMQ_11998T0
GMQ_12828T0
GMQ_13775T0
GMQ_14618T0
GMQ_14619T0
GMQ_14822T0
GMQ_14824T0
GMQ_11206T0
GMQ_16997T0
GMQ_17017T0
GMQ_22572T0
GMQ_17708T0
GMQ_17733T0
GMQ_03137T0
GMQ_08887T0
GMQ_08888T0
GMQ_08895T0
GMQ_18193T0
GMQ_08435T0
GMQ_02934T0
GMQ_01375T0
GMQ_03794T0
GMQ_10494T0
GMQ_10359T0
GMQ_09131T0
GMQ_20704T0
GMQ_09112T0
GMQ_06291T0
GMQ_24337T0
GMQ_14043T0
GMQ_00839T0
GMQ_07178T0
GMQ_03193T0
GMQ_10463T0
GMQ_00044T0
GMQ_00461T0
GMQ_03461T0
GMQ_07608T0
GMQ_07299T0
GMQ_19456T0
GMQ_07328T0
GMQ_07336T0
GMQ_07550T0
GMQ_07546T0
GMQ_06387T0
GMQ_06384T0
GMQ_07651T0
GMQ_07660T0
GMQ_10619T0
GMQ_08215T0
GMQ_03403T0
GMQ_01520T0
GMQ_01519T0
GMQ_01498T0
GMQ_15447T0
GMQ_15444T0
GMQ_15443T0
GMQ_14465T0
GMQ_12146T0
GMQ_12130T0
GMQ_08050T0
GMQ_19328T0
GMQ_02317T0
GMQ_02310T0
GMQ_13525T0
GMQ_13921T0
GMQ_08033T0
GMQ_02968T0
GMQ_21064T0
GMQ_27515T0
GMQ_07918T1
GMQ_07920T0
GMQ_10275T0
GMQ_10276T0
GMQ_10281T0
GMQ_10284T0
GMQ_12554T0
GMQ_14083T0
GMQ_14089T0
GMQ_02402T0
GMQ_02401T0
GMQ_02400T0
GMQ_15326T0
GMQ_15327T0
GMQ_00593T0
GMQ_02751T0
GMQ_09501T0
GMQ_09495T0
GMQ_04725T0
GMQ_04733T0
GMQ_03376T0
GMQ_09660T0
GMQ_23679T0
GMQ_04461T1
GMQ_10092T0
GMQ_19311T0
GMQ_04323T0
GMQ_04089T0
GMQ_12448T11
GMQ_14542T0
GMQ_15096T0
GMQ_19243T0
GMQ_17459T0
GMQ_17351T0
GMQ_21974T0
GMQ_16287T0
GMQ_16295T0
GMQ_07413T0
GMQ_11663T0
GMQ_11669T0
GMQ_15217T0
GMQ_15714T0
GMQ_15718T0
GMQ_15719T0
GMQ_15728T0
GMQ_14566T0
GMQ_17108T1
GMQ_17112T0
GMQ_17113T0
GMQ_17118T0
GMQ_17121T0
GMQ_19342T0
GMQ_05009T0
GMQ_15792T0
GMQ_15785T0
GMQ_15643T0
GMQ_15393T0
GMQ_20879T0
GMQ_19306T0
GMQ_12374T0
GMQ_11067T0
GMQ_09584T0
GMQ_09576T0
GMQ_09573T0
GMQ_09572T0
GMQ_08721T0
GMQ_04652T0
GMQ_06403T0
GMQ_03402T0
GMQ_03398T1
GMQ_12134T0
GMQ_08846T0
GMQ_23056T0
GMQ_24353T0
GMQ_02318T0
GMQ_13521T0
GMQ_13960T0
GMQ_02967T0
GMQ_02961T0
GMQ_21080T0
GMQ_10996T0
GMQ_11003T0
GMQ_12562T0
GMQ_15322T0
GMQ_02368T2
GMQ_02378T0
GMQ_02384T0
GMQ_14035T0
GMQ_14036T0
GMQ_14650T0
GMQ_25567T0
GMQ_14193T0
GMQ_22417T0
GMQ_13035T0
GMQ_09014T0
GMQ_08991T0
GMQ_01553T0
GMQ_01551T0
GMQ_03513T0
GMQ_06205T0
GMQ_06221T0
GMQ_08635T0
GMQ_12673T0
GMQ_12674T0
GMQ_12677T0
GMQ_01995T0
GMQ_12631T0
GMQ_14888T0
GMQ_07575T0
GMQ_07572T0
GMQ_14787T0
GMQ_09884T0
GMQ_09878T0
GMQ_25808T0
GMQ_09639T0
GMQ_09643T0
GMQ_10040T2
GMQ_12074T0
GMQ_05448T0
GMQ_14422T0
GMQ_14425T0
GMQ_20130T0
GMQ_14438T0
GMQ_05950T0
GMQ_05976T0
GMQ_08668T0
GMQ_11485T0
GMQ_11492T0
GMQ_16870T0
GMQ_16868T0
GMQ_16155T0
GMQ_16154T0
GMQ_16238T0
GMQ_16235T0
GMQ_16139T0
GMQ_13539T0
GMQ_12751T0
GMQ_12742T0
GMQ_12741T0
GMQ_12739T0
GMQ_11151T0
GMQ_11144T0
GMQ_10645T0
GMQ_09332T0
GMQ_22942T0
GMQ_02090T1
GMQ_10114T0
GMQ_10116T0
GMQ_10119T0
GMQ_10124T0
GMQ_24552T0
GMQ_15780T0
GMQ_11950T0
GMQ_11960T0
GMQ_11968T0
GMQ_15467T0
GMQ_08337T0
GMQ_08353T0
GMQ_08355T0
GMQ_11850T0
GMQ_11852T0
GMQ_11872T0
GMQ_13869T0
GMQ_13874T0
GMQ_13882T0
GMQ_08015T0
GMQ_14295T0
GMQ_14281T0
GMQ_14199T0
GMQ_12972T0
GMQ_12967T0
GMQ_12955T0
GMQ_11125T0
GMQ_11124T0
GMQ_24282T0
GMQ_16512T0
GMQ_03278T0
GMQ_03268T0
GMQ_02066T0
GMQ_07246T0
GMQ_07258T0
GMQ_01968T0
GMQ_11537T0
GMQ_12617T0
GMQ_13437T0
GMQ_13449T0
GMQ_09102T0
GMQ_16326T0
GMQ_16820T0
GMQ_01673T0
GMQ_01674T0
GMQ_04269T0
GMQ_06167T0
GMQ_06179T0
GMQ_06190T0
GMQ_08877T0
GMQ_09651T0
GMQ_22285T0
GMQ_17532T0
GMQ_13468T0
GMQ_13475T0
GMQ_15935T0
GMQ_16477T0
GMQ_16478T2
GMQ_16483T3
GMQ_09952T0
GMQ_02195T1
GMQ_16917T0
GMQ_16910T0
GMQ_05400T0
GMQ_05411T0
GMQ_05429T0
GMQ_08077T0
GMQ_08082T1
GMQ_26195T0
GMQ_12157T0
GMQ_10939T0
GMQ_07964T0
GMQ_24141T0
GMQ_00383T0
GMQ_01998T0
GMQ_02004T0
GMQ_02005T0
GMQ_02019T0
GMQ_17223T0
GMQ_17231T0
GMQ_17880T0
GMQ_17881T0
GMQ_17884T0
GMQ_18429T0
GMQ_18450T1
GMQ_18471T0
GMQ_18489T0
GMQ_03709T0
GMQ_23140T0
GMQ_09732T0
GMQ_09729T0
GMQ_09715T0
GMQ_04533T0
GMQ_06685T0
GMQ_04522T0
GMQ_04513T0
GMQ_18514T0
GMQ_18511T0
GMQ_22850T0
GMQ_03489T0
GMQ_06995T0
GMQ_07004T0
GMQ_07029T0
GMQ_07033T0
GMQ_06712T0
GMQ_09756T0
GMQ_24189T0
GMQ_01147T0
GMQ_01163T0
GMQ_01166T0
GMQ_06501T0
GMQ_06504T2
GMQ_07940T0
GMQ_01075T0
GMQ_12256T0
GMQ_12255T0
GMQ_12248T0
GMQ_11724T0
GMQ_11721T0
GMQ_24787T0
GMQ_11719T0
GMQ_10471T0
GMQ_09548T0
GMQ_09544T0
GMQ_09534T0
GMQ_06821T0
GMQ_05654T0
GMQ_02188T0
GMQ_05508T0
GMQ_07486T0
GMQ_07489T0
GMQ_07490T0
GMQ_07501T0
GMQ_07504T0
GMQ_01714T0
GMQ_06465T0
GMQ_07363T0
GMQ_08169T0
GMQ_02481T0
GMQ_03590T0
GMQ_03588T0
GMQ_00240T0
GMQ_00233T0
GMQ_13126T0
GMQ_13118T0
GMQ_04081T0
GMQ_04069T0
GMQ_04066T0
GMQ_04052T0
GMQ_01941T0
GMQ_01945T0
GMQ_25442T0
GMQ_06022T0
GMQ_05086T0
GMQ_02708T0
GMQ_02692T0
GMQ_16911T0
GMQ_05406T0
GMQ_05409T0
GMQ_08067T0
GMQ_08079T0
GMQ_11780T0
GMQ_00381T0
GMQ_16716T0
GMQ_17222T0
GMQ_12602T0
GMQ_03543T0
GMQ_05608T0
GMQ_05638T0
GMQ_05648T2
GMQ_08196T0
GMQ_08195T0
GMQ_08194T0
GMQ_08193T0
GMQ_07103T0
GMQ_07089T0
GMQ_08088T0
GMQ_02450T0
GMQ_02459T0
GMQ_06075T0
GMQ_09777T0
GMQ_11627T0
GMQ_12929T0
GMQ_15034T0
GMQ_15038T0
GMQ_15041T0
GMQ_15047T0
GMQ_00596T0
GMQ_04353T6
GMQ_04359T0
GMQ_07742T0
GMQ_16556T0
GMQ_08024T0
GMQ_08026T0
GMQ_16368T0
GMQ_17187T0
GMQ_17188T0
GMQ_17597T0
GMQ_05580T0
GMQ_00430T0
GMQ_00426T0
GMQ_18708T0
GMQ_18786T0
GMQ_18787T0
GMQ_18802T0
GMQ_18805T0
GMQ_18918T0
GMQ_18920T0
GMQ_18988T0
GMQ_18991T0
GMQ_14186T0
GMQ_14183T0
GMQ_14176T0
GMQ_14171T0
GMQ_14169T0
GMQ_12779T0
GMQ_12778T0
GMQ_10843T0
GMQ_23234T0
GMQ_18828T0
GMQ_00941T0
GMQ_00944T0
GMQ_03905T0
GMQ_04415T0
GMQ_02227T0
GMQ_24587T0
GMQ_07621T0
GMQ_21836T0
GMQ_10155T0
GMQ_10159T0
GMQ_10173T0
GMQ_10866T0
GMQ_11353T0
GMQ_12540T0
GMQ_25080T0
GMQ_02911T0
GMQ_04577T0
GMQ_06358T0
GMQ_11702T0
GMQ_00107T0
GMQ_04673T0
GMQ_25692T0
GMQ_04676T0
GMQ_22412T0
GMQ_22641T0
GMQ_18510T0
GMQ_04878T0
GMQ_04880T0
GMQ_06994T0
GMQ_07024T0
GMQ_06715T0
GMQ_03381T0
GMQ_09763T0
GMQ_01154T0
GMQ_03468T0
GMQ_01073T0
GMQ_13507T0
GMQ_12260T0
GMQ_10472T0
GMQ_06824T0
GMQ_05187T0
GMQ_09811T0
GMQ_05209T0
GMQ_01244T0
GMQ_07378T0
GMQ_07375T0
GMQ_04061T0
GMQ_04056T0
GMQ_07709T0
GMQ_06023T0
GMQ_02707T0
GMQ_02701T0
GMQ_02076T0
GMQ_05821T0
GMQ_02774T0
GMQ_07629T0
GMQ_03827T0
GMQ_03837T0
GMQ_03839T0
GMQ_06320T0
GMQ_11703T0
GMQ_11705T0
GMQ_00109T0
GMQ_00110T0
GMQ_08391T0
GMQ_00723T0
GMQ_05609T0
GMQ_05646T0
GMQ_03228T0
GMQ_06066T0
GMQ_08179T0
GMQ_09776T1
GMQ_11182T0
GMQ_11190T0
GMQ_11199T0
GMQ_12917T0
GMQ_12927T0
GMQ_13953T0
GMQ_02252T0
GMQ_02253T0
GMQ_19325T0
GMQ_22963T0
GMQ_27616T0
GMQ_13131T0
GMQ_10779T0
GMQ_11510T0
GMQ_04231T0
GMQ_16372T1
GMQ_16373T0
GMQ_17389T0
GMQ_17395T0
GMQ_18029T0
GMQ_18040T0
GMQ_05583T0
GMQ_05576T0
GMQ_18247T0
GMQ_00433T0
GMQ_18796T0
GMQ_18921T0
GMQ_18925T0
GMQ_18967T0
GMQ_18989T0
GMQ_16598T0
GMQ_16568T0
GMQ_18692T0
GMQ_14775T0
GMQ_13821T0
GMQ_11466T0
GMQ_01196T0
GMQ_10068T0
GMQ_10070T0
GMQ_12086T0
GMQ_14453T0
GMQ_05955T1
GMQ_05959T0
GMQ_08666T0
GMQ_11479T0
GMQ_11487T0
GMQ_11495T0
GMQ_20244T0
GMQ_16402T0
GMQ_02047T0
GMQ_08139T0
GMQ_11800T0
GMQ_11803T0
GMQ_11804T0
GMQ_11807T0
GMQ_16884T0
GMQ_17277T0
GMQ_17811T0
GMQ_15513T0
GMQ_10813T0
GMQ_12421T0
GMQ_23290T0
GMQ_09290T0
GMQ_19270T0
GMQ_04773T0
GMQ_13017T0
GMQ_12593T0
GMQ_12057T0
GMQ_11248T0
GMQ_09632T0
GMQ_06956T0
GMQ_03877T0
GMQ_03858T0
GMQ_12402T0
GMQ_07934T0
GMQ_04704T0
GMQ_01418T0
GMQ_12116T0
GMQ_12112T0
GMQ_09446T0
GMQ_05557T0
GMQ_05550T0
GMQ_05546T0
GMQ_16180T0
GMQ_14807T0
GMQ_14806T0
GMQ_09246T0
GMQ_06594T0
GMQ_03426T0
GMQ_03420T0
GMQ_18054T0
GMQ_01045T0
GMQ_07718T0
GMQ_07717T0
GMQ_14029T0
GMQ_14033T0
GMQ_23749T0
GMQ_15453T0
GMQ_13040T0
GMQ_13034T1
GMQ_13031T0
GMQ_09002T0
GMQ_20654T1
GMQ_24523T0
GMQ_06201T0
GMQ_08646T0
GMQ_12669T1
GMQ_14884T0
GMQ_15253T0
GMQ_00632T0
GMQ_24773T0
GMQ_07410T0
GMQ_07794T0
GMQ_07797T0
GMQ_06007T0
GMQ_10428T0
GMQ_09972T0
GMQ_09963T0
GMQ_09959T0
GMQ_07219T0
GMQ_07210T0
GMQ_00182T0
GMQ_00177T0
GMQ_01685T0
GMQ_02260T0
GMQ_03561T0
GMQ_07390T0
GMQ_23432T0
GMQ_10545T0
GMQ_16378T0
GMQ_16236T0
GMQ_21190T0
GMQ_14247T0
GMQ_12754T0
GMQ_20398T0
GMQ_23251T0
GMQ_11962T0
GMQ_23421T0
GMQ_15058T0
GMQ_25018T0
GMQ_11821T0
GMQ_11822T0
GMQ_11863T0
GMQ_05753T0
GMQ_14731T0
GMQ_21881T0
GMQ_11839T0
GMQ_04907T0
GMQ_04079T0
GMQ_00797T0
GMQ_19373T0
GMQ_02672T0
GMQ_11290T0
GMQ_09247T0
GMQ_12461T0
GMQ_03365T0
GMQ_06732T0
GMQ_25664T0
GMQ_12408T0
GMQ_04021T0
GMQ_01317T0
GMQ_08128T0
GMQ_17176T0
GMQ_14995T0
GMQ_20280T0
GMQ_02040T0
GMQ_23629T0
GMQ_11122T0
GMQ_09907T0
GMQ_14698T0
GMQ_11909T0
GMQ_03918T0
GMQ_12298T0
GMQ_15535T0
GMQ_13085T0
GMQ_25005T1
GMQ_14700T0
GMQ_11916T0
GMQ_11441T0
GMQ_09156T1
GMQ_10180T0
GMQ_16162T0
GMQ_04487T0
GMQ_00927T0
GMQ_12462T0
GMQ_13171T0
GMQ_02376T0
GMQ_12980T0
GMQ_13405T0
GMQ_11849T0
GMQ_13440T0
GMQ_15422T0
GMQ_01677T0
GMQ_15292T0
GMQ_01996T0
GMQ_14233T0
GMQ_08075T0
GMQ_19388T0
GMQ_07104T0
GMQ_06060T0
GMQ_09775T0
GMQ_11185T0
GMQ_00412T0
GMQ_18924T0
GMQ_12775T0
GMQ_06321T0
GMQ_05811T0
GMQ_03615T0
GMQ_17840T0
GMQ_05376T0
GMQ_17273T0
GMQ_14038T0
GMQ_14524T0
GMQ_03348T0
GMQ_00184T0
GMQ_05236T0
GMQ_10651T0
GMQ_14605T0
GMQ_10460T0
GMQ_23489T0
GMQ_09414T0
GMQ_07763T0
GMQ_13549T0
GMQ_22909T0
GMQ_16954T0
GMQ_18761T0
GMQ_11820T0
GMQ_03261T0
GMQ_05074T0
GMQ_11995T0
GMQ_17001T0
GMQ_08844T0
GMQ_07908T0
GMQ_14082T0
GMQ_10411T0
GMQ_08985T0
GMQ_08358T0
GMQ_10733T0
GMQ_14015T0
GMQ_05858T0
GMQ_07511T0
GMQ_07882T0
GMQ_18493T0
GMQ_06064T0
GMQ_14177T0
GMQ_09420T0
GMQ_16273T0
GMQ_06591T0
GMQ_06141T0
GMQ_10646T0
GMQ_11869T0
GMQ_13630T0
GMQ_02305T0
GMQ_13552T0
GMQ_13621T0
GMQ_11693T0
GMQ_15332T0
GMQ_10113T0
GMQ_14185T0
GMQ_24548T0
GMQ_24497T0
GMQ_00459T0
GMQ_13344T0
GMQ_12169T0
GMQ_06000T0
GMQ_01423T0
GMQ_10718T0
GMQ_06554T0
GMQ_18289T0
GMQ_10418T1
GMQ_21047T0
GMQ_00409T0
GMQ_12186T0
GMQ_09401T0
GMQ_06893T0
GMQ_06764T0
GMQ_10252T0
GMQ_14094T0
GMQ_18031T0
GMQ_03478T0
GMQ_05553T0
GMQ_16334T0
GMQ_26668T0
GMQ_17537T0
GMQ_13599T0
GMQ_18342T0
GMQ_07691T0
GMQ_08494T0
GMQ_15661T0
GMQ_04930T0
GMQ_22541T0
GMQ_09239T0
GMQ_04325T0
GMQ_03042T0
GMQ_16677T0
GMQ_00806T0
GMQ_14349T0
GMQ_16259T0
GMQ_15736T0
GMQ_09356T0
GMQ_09380T0
GMQ_05831T0
GMQ_06888T0
GMQ_14707T0
GMQ_08790T0
GMQ_09840T0
GMQ_12642T0
GMQ_04127T0
GMQ_17876T0
GMQ_06414T0
GMQ_06381T0
GMQ_13273T0
GMQ_08046T0
GMQ_02312T0
GMQ_00900T0
GMQ_03312T0
GMQ_04318T0
GMQ_13261T0
GMQ_13457T0
GMQ_04999T0
GMQ_07557T0
GMQ_08010T1
GMQ_08980T0
GMQ_20937T0
GMQ_11966T0
GMQ_15477T0
GMQ_03066T0
GMQ_08366T0
GMQ_14303T0
GMQ_13069T0
GMQ_10315T0
GMQ_12267T0
GMQ_24450T0
GMQ_13109T0
GMQ_04051T0
GMQ_01011T0
GMQ_06027T3
GMQ_06032T0
GMQ_09937T0
GMQ_20123T0
GMQ_02042T0
GMQ_20042T0
GMQ_13021T0
GMQ_11555T0
GMQ_14535T0
GMQ_10637T0
GMQ_13312T1
GMQ_11155T0
GMQ_19959T0
GMQ_11155T1
GMQ_02851T0
GMQ_03223T0
GMQ_10703T0
GMQ_04267T0
GMQ_03998T0
GMQ_05316T0
GMQ_16675T0
GMQ_10183T0
GMQ_09111T0
GMQ_08378T0
GMQ_20450T0
GMQ_06051T0
GMQ_19004T0
GMQ_10178T0
GMQ_10522T0
GMQ_03575T0
GMQ_08437T0
GMQ_16115T0
GMQ_16100T0
GMQ_00115T0
GMQ_08148T0
GMQ_02123T0
GMQ_02150T0
GMQ_24705T0
GMQ_12441T0
GMQ_03856T0
GMQ_09975T0
GMQ_19031T0
GMQ_04867T0
GMQ_03554T0
GMQ_17383T0
GMQ_14815T0
GMQ_03065T0
GMQ_05780T0
GMQ_17740T0
GMQ_19099T0
GMQ_03123T0
GMQ_07325T0
GMQ_22220T0
GMQ_00533T0
GMQ_11249T0
GMQ_21320T0
GMQ_13782T0
GMQ_07901T0
GMQ_14519T0
GMQ_11823T0
GMQ_18458T0
GMQ_09762T0
GMQ_02073T0
GMQ_18476T0
GMQ_07071T0
GMQ_18793T0
GMQ_05388T0
GMQ_21051T0
GMQ_03216T0
GMQ_16603T0
GMQ_11019T0
GMQ_18056T0
GMQ_17734T0
GMQ_15242T0
GMQ_04578T0
GMQ_15685T0
GMQ_06876T0
GMQ_15815T3
GMQ_02992T0
GMQ_10383T0
GMQ_04293T0
GMQ_09588T0
GMQ_18383T0
GMQ_17477T0
GMQ_20484T0
GMQ_00803T0
GMQ_00793T0
GMQ_16600T0
GMQ_06549T0
GMQ_03341T0
GMQ_02647T0
GMQ_11029T0
GMQ_24402T0
GMQ_25335T0
GMQ_11674T0
GMQ_12666T0
GMQ_08238T0
GMQ_10475T0
GMQ_09541T0
GMQ_27101T0
GMQ_00116T0
GMQ_07503T0
GMQ_03239T0
GMQ_15589T0
GMQ_17390T0
GMQ_17858T0
GMQ_18742T0
GMQ_09211T0
GMQ_21227T0
GMQ_01092T0
GMQ_02634T0
GMQ_10131T0
GMQ_06829T0
GMQ_04351T0
GMQ_25640T0
GMQ_03516T0
GMQ_09581T0
GMQ_11350T0
GMQ_15347T0
GMQ_11112T0
GMQ_16021T0
GMQ_18348T0
GMQ_06455T0
GMQ_17318T0
GMQ_16121T0
GMQ_17324T0
GMQ_19573T0
GMQ_05682T0
GMQ_07465T0
GMQ_18044T0
GMQ_03120T0
GMQ_22904T0
GMQ_10496T0
GMQ_01470T0
GMQ_10482T1
GMQ_09885T0
GMQ_18245T0
GMQ_14025T0
GMQ_02601T0
GMQ_08301T0
GMQ_19832T1
GMQ_02208T0
GMQ_05102T0
GMQ_08944T4
GMQ_00400T0
GMQ_03469T0
GMQ_07106T0
GMQ_06349T0
GMQ_19405T0
GMQ_14706T0
GMQ_26644T0
GMQ_14563T0
GMQ_06599T0
GMQ_15689T0
GMQ_06947T0
GMQ_20618T0
GMQ_23148T0
GMQ_02576T0
GMQ_05228T0
GMQ_09608T0
GMQ_04171T0
GMQ_15941T0
GMQ_05939T0
GMQ_00526T0
GMQ_12762T0
GMQ_15599T0
GMQ_09552T0
GMQ_12879T0
GMQ_25662T0
GMQ_10929T0
GMQ_24209T0
GMQ_01873T0
GMQ_03238T0
GMQ_03515T1
GMQ_05744T0
GMQ_10120T0
GMQ_15870T0
GMQ_18628T0
GMQ_12043T0
GMQ_20630T0
GMQ_03989T0
GMQ_22389T0
GMQ_09941T1
GMQ_02964T0
GMQ_11795T0
GMQ_09821T0
GMQ_04076T0
GMQ_09266T0
GMQ_08479T0
GMQ_03495T0
GMQ_18246T0
GMQ_14620T0
GMQ_15376T0
GMQ_05708T0
GMQ_16780T0
GMQ_20101T0
GMQ_03942T0
GMQ_08708T0
GMQ_11619T0
GMQ_04858T0
GMQ_06781T0
GMQ_10598T0
GMQ_07521T0
GMQ_02962T0
GMQ_02371T0
GMQ_01149T0
GMQ_16388T0
GMQ_04367T0
GMQ_20405T0
GMQ_06939T0
GMQ_14827T0
GMQ_05080T0
GMQ_19910T0
GMQ_05650T0
GMQ_19086T0
GMQ_05534T0
GMQ_03559T0
GMQ_01620T0
GMQ_04564T0
GMQ_18126T0
GMQ_25136T0
GMQ_04654T0
GMQ_14071T0
GMQ_18549T0
GMQ_12811T0
GMQ_01335T0
GMQ_03314T0
GMQ_04155T0
GMQ_10998T1
GMQ_09590T0
GMQ_04477T0
GMQ_07006T0
GMQ_04459T0
GMQ_00117T0
GMQ_12876T0
GMQ_02933T0
GMQ_09726T0
GMQ_14646T0
GMQ_13086T0
GMQ_07866T0
GMQ_08387T0
GMQ_19765T0
GMQ_12951T0
GMQ_15673T0
GMQ_14942T0
GMQ_01240T0
GMQ_26820T0
GMQ_00875T0
GMQ_12268T0
GMQ_10995T0
GMQ_05585T0
GMQ_03010T0
GMQ_01162T0
GMQ_11314T0
GMQ_17529T0
GMQ_10407T0
GMQ_10829T0
GMQ_16809T0
GMQ_16228T0
GMQ_16702T0
GMQ_16608T0
GMQ_11285T0
GMQ_07372T0
GMQ_15560T0
GMQ_24543T0
GMQ_04903T0
GMQ_07433T0
GMQ_18257T0
GMQ_22778T0
GMQ_12245T0
GMQ_24895T0
GMQ_15676T0
GMQ_16991T0
GMQ_07421T0
GMQ_12350T0
GMQ_06825T0

## Sheet: Sheet 3
Transcription factors	Transcription factor family		Effector proteins
TraesCS1B02G424700.1	ARF		GMQ_18125T0
TraesCS1B02G347900.2	ARF		GMQ_09944T0
TraesCS1B02G467500.1.cds1	M-type_MADS		GMQ_12278T0
TraesCS1B02G208000.1.cds1	bHLH		GMQ_18193T0
TraesCS1B02G308200.1	WRKY		GMQ_09584T0
TraesCS1B02G088900.2	WRKY		GMQ_14199T0
TraesCS1B02G455000.1	WRKY		GMQ_03278T0
TraesCS1B02G342500.1.cds1	ERF		GMQ_07029T0
TraesCS1B02G282800.1	bZIP		GMQ_07378T0
TraesCS1B02G317100.1	bZIP		GMQ_14995T0
TraesCS1B02G443800.1.cds1	GRAS		GMQ_13344T0
TraesCS1B02G396000.1	HSF		GMQ_09588T0
TraesCS1B02G322300.1.cds1	M-type_MADS		GMQ_16600T0
TraesCS1B02G156900.1	E2F/DP		GMQ_09581T0
TraesCS1B02G297900.2	NF-YB		GMQ_19573T0
TraesCS1B02G442000.1	NF-YB		GMQ_08301T0
TraesCS1B02G127400.1	bZIP		GMQ_11285T0
TraesCS1B02G285800.1	bZIP
TraesCS1B02G080200.1.cds1	M-type_MADS
TraesCS1B02G097500.1	MYB
TraesCS1B02G411800.1	CPP
TraesCS1B02G147800.2	MYB
TraesCS1B02G125900.1	MYB
TraesCS1B02G100400.2	bHLH
TraesCS1B02G122500.1	MYB
TraesCS1B02G086600.2	MYB_related
TraesCS1B02G444400.1	C3H
TraesCS1B02G444500.1	C3H
TraesCS1B02G423900.1	CPP
TraesCS2B02G519200.2	ARF
TraesCS2B02G326400.1	ARF
TraesCS2B02G392900.1.cds1	TCP
TraesCS2B02G062900.1.cds1	TCP
TraesCS2B02G351600.1	WRKY
TraesCS2B02G411500.1.cds1	ERF
TraesCS2B02G485200.1.cds1	ERF
TraesCS2B02G485400.1.cds1	ERF
TraesCS2B02G054000.1.cds1	ERF
TraesCS2B02G054100.1.cds1	ERF
TraesCS2B02G053900.1.cds1	ERF
TraesCS2B02G115700.1	bZIP
TraesCS2B02G340200.1.cds1	EIL
TraesCS2B02G116900.1.cds1	EIL
TraesCS2B02G165700.1	bZIP
TraesCS2B02G219300.1	BES1
TraesCS2B02G105100.1	HSF
TraesCS2B02G440900.1	MIKC_MADS
TraesCS2B02G056400.1	WRKY
TraesCS2B02G056300.1	WRKY
TraesCS2B02G564900.1	bZIP
TraesCS2B02G313600.2	E2F/DP
TraesCS2B02G043500.1	E2F/DP
TraesCS2B02G199800.1.cds1	NF-YB
TraesCS2B02G378700.1.cds1	NF-YB
TraesCS2B02G273500.1	bHLH
TraesCS2B02G113200.2	bZIP
TraesCS2B02G556600.1	bZIP
TraesCS2B02G198700.1	NF-YA
TraesCS2B02G370400.1	Nin-like
TraesCS2B02G144400.2	CPP
TraesCS3B02G273400.2	ARF
TraesCS3B02G190100.1	ARF
TraesCS3B02G327000.1	ARF
TraesCS3B02G379200.1	WRKY
TraesCS3B02G326000.1.cds1	ERF
TraesCS3B02G068800.1	MYB_related
TraesCS3B02G404400.1	bZIP
TraesCS3B02G368300.1	bZIP
TraesCS3B02G404300.1	bZIP
TraesCS3B02G411300.1	bZIP
TraesCS3B02G404200.1	bZIP
TraesCS3B02G404500.1	bZIP
TraesCS3B02G404600.1	bZIP
TraesCS3B02G262400.1.cds1	GRAS
TraesCS3B02G155200.1.cds1	M-type_MADS
TraesCS3B02G400500.1	MYB
TraesCS3B02G428000.1.cds1	EIL
TraesCS3B02G167500.1	bZIP
TraesCS3B02G438900.1	HSF
TraesCS3B02G323800.1	HSF
TraesCS3B02G328400.1	bZIP
TraesCS3B02G423600.1	ARR-B
TraesCS3B02G517000.1	ARR-B
TraesCS3B02G612800.1.cds1	M-type_MADS
TraesCS3B02G612900.1.cds1	M-type_MADS
TraesCS3B02G469700.1	M-type_MADS
TraesCS3B02G105700.2	MIKC_MADS
TraesCS3B02G608600.1.cds1	M-type_MADS
TraesCS3B02G470000.1	M-type_MADS
TraesCS3B02G612300.1.cds1	M-type_MADS
TraesCS3B02G612700.1.cds1	M-type_MADS
TraesCS3B02G595700.1.cds1	M-type_MADS
TraesCS3B02G134200.1.cds1	NF-YC
TraesCS3B02G302900.1	E2F/DP
TraesCS3B02G017400.1.cds1	NF-YB
TraesCS3B02G452700.1	NF-YB
TraesCS3B02G493100.1.cds1	M-type_MADS
TraesCS3B02G404800.2	bZIP
TraesCS3B02G365100.1	bZIP
TraesCS3B02G400200.1	MYB
TraesCS3B02G249700.1	CPP
TraesCS3B02G150900.1	MYB
TraesCS3B02G180300.1	MYB
TraesCS3B02G612600.1.cds1	M-type_MADS
TraesCS3B02G612500.1	M-type_MADS
TraesCS3B02G255400.1	WRKY
TraesCS3B02G612400.1.cds1	M-type_MADS
TraesCS3B02G261800.1	C3H
TraesCS3B02G272200.1	WOX
TraesCS3B02G331700.1	CPP
TraesCS5A02G524700.2	B3
TraesCS5A02G256500.1.cds1	NF-YC
TraesCS5A02G396800.1	WRKY
TraesCS5A02G308000.1.cds1	ERF
TraesCS5A02G141500.1	bZIP
TraesCS5A02G237200.2	bZIP
TraesCS5A02G511900.1.cds1	GRAS
TraesCS5A02G258100.1	WRKY
TraesCS5A02G265700.1	EIL
TraesCS5A02G124600.1	bZIP
TraesCS5A02G292900.1	bHLH
TraesCS5A02G383800.1	HSF
TraesCS5A02G143300.1	bZIP
TraesCS5A02G515500.1	MIKC_MADS
TraesCS5A02G520200.1	M-type_MADS
TraesCS5A02G049600.1	bHLH
TraesCS5A02G420200.1	bHLH
TraesCS5A02G307100.1	MYB
TraesCS5A02G450800.1	MYB
TraesCS5A02G125900.3	E2F/DP
TraesCS5A02G265600.1	bZIP
TraesCS5A02G174200.1	bZIP
TraesCS5A02G516600.1.cds1	B3
TraesCS5A02G376500.1	bHLH
TraesCS5A02G053800.1	CPP
TraesCS5A02G344100.1	WRKY
TraesCS5A02G043300.2	NF-YA
TraesCS5A02G373500.1	NF-YA
TraesCS5A02G029900.1	NF-YA
TraesCS5A02G495800.1	WRKY
TraesCS5A02G424600.1.cds1	ERF
TraesCS5A02G468800.1.cds1	ERF
TraesCS5D02G543500.1	CAMTA
TraesCS5D02G265000.1.cds1	NF-YC
TraesCS5D02G406500.1	WRKY
TraesCS5D02G549200.1.cds1	ERF
TraesCS5D02G314900.1.cds1	ERF
TraesCS5D02G314400.1.cds1	ERF
TraesCS5D02G244500.1	bZIP
TraesCS5D02G150700.1	bZIP
TraesCS5D02G266300.1	WRKY
TraesCS5D02G273600.1.cds1	EIL
TraesCS5D02G132300.1	bZIP
TraesCS5D02G393200.1	HSF
TraesCS5D02G148700.1	bZIP
TraesCS5D02G474300.1.cds1	M-type_MADS
TraesCS5D02G386500.1	bHLH
TraesCS5D02G460800.1	MYB
TraesCS5D02G314000.1	MYB
TraesCS5D02G133600.1	E2F/DP
TraesCS5D02G178800.1	bZIP
TraesCS5D02G273500.1	bZIP
TraesCS5D02G060300.1	bHLH
TraesCS5D02G428400.2	bHLH
TraesCS5D02G065300.1	CPP
TraesCS5D02G349800.2	WRKY
TraesCS5D02G052200.2	NF-YA
TraesCS5D02G383000.1	NF-YA
TraesCS5D02G037800.1	NF-YA
TraesCS5D02G433100.1.cds1	ERF
TraesCS6A02G412800.1.cds1	TCP
TraesCS6A02G157900.1.cds1	NF-YC
TraesCS6A02G333600.2	bZIP
TraesCS6A02G085800.2	BES1
TraesCS6A02G011900.1	ARR-B
TraesCS6A02G012000.1	ARR-B
TraesCS6A02G011800.1	ARR-B
TraesCS6A02G313800.1	MIKC_MADS
TraesCS6A02G138300.1.cds1	M-type_MADS
TraesCS6A02G338400.1.cds1	M-type_MADS
TraesCS6A02G233800.1.cds1	TCP
TraesCS6A02G195500.2	E2F/DP
TraesCS6A02G287400.2	NF-YB
TraesCS6A02G287300.1.cds1	NF-YB
TraesCS6A02G165800.1	bZIP
TraesCS6A02G359200.1	ARR-B
TraesCS6A02G146200.3	ARR-B
TraesCS6A02G071200.1	bHLH
TraesCS6A02G071300.1	bHLH
TraesCS6A02G335400.1	NF-YA
TraesCS6A02G198000.2	MYB
TraesCS6A02G287500.1	NF-YB
TraesCS6D02G312800.1	bZIP
TraesCS6D02G326600.1.cds1	EIL
TraesCS6D02G014700.1	ARR-B
TraesCS6D02G014900.2	ARR-B
TraesCS6D02G293200.1	MIKC_MADS
TraesCS6D02G319100.1.cds1	M-type_MADS
TraesCS6D02G216100.1.cds1	TCP
TraesCS6D02G397000.1.cds1	TCP
TraesCS6D02G182600.1	E2F/DP
TraesCS6D02G268100.1	NF-YB
TraesCS6D02G268000.1.cds1	NF-YB
TraesCS6D02G154400.1	bZIP
TraesCS6D02G135500.3	ARR-B
TraesCS6D02G342200.1	ARR-B
TraesCS6D02G069300.1	bHLH
TraesCS6D02G069400.1	bHLH
TraesCS6D02G315300.1	NF-YA
TraesCS6D02G268200.1	NF-YB
TraesCS6D02G179100.2	MYB
TraesCS7A02G160800.1	ARF
TraesCS7A02G475400.1.cds1	NF-YC
TraesCS7A02G474800.1.cds1	NF-YC
TraesCS7A02G239500.1.cds1	NF-YC
TraesCS7A02G240800.1	WRKY
TraesCS7A02G170600.1	bZIP
TraesCS7A02G561000.1.cds1	M-type_MADS
TraesCS7A02G120100.1.cds1	ERF
TraesCS7A02G246100.1.cds1	EIL
TraesCS7A02G518800.1.cds1	NF-X1
TraesCS7A02G343000.2	WRKY
TraesCS7A02G502300.1	ARR-B
TraesCS7A02G511300.1	ARR-B
TraesCS7A02G510300.1	ARR-B
TraesCS7A02G146500.1	ARR-B
TraesCS7A02G511100.1	ARR-B
TraesCS7A02G146400.1	ARR-B
TraesCS7A02G475000.1	MIKC_MADS
TraesCS7A02G175200.2	MIKC_MADS
TraesCS7A02G342300.1.cds1	M-type_MADS
TraesCS7A02G342600.1.cds1	M-type_MADS
TraesCS7A02G373800.1	bZIP
TraesCS7A02G214800.1.cds1	NF-YB
TraesCS7A02G214700.1.cds1	NF-YB
TraesCS7A02G486400.1	NF-YB
TraesCS7A02G214600.1	NF-YB
TraesCS7A02G260900.1	M-type_MADS
TraesCS7A02G207100.1	bZIP
TraesCS7A02G146700.1	ARR-B
TraesCS7A02G299400.3	MYB_related
TraesCS7A02G214900.1	NF-YB
TraesCS7A02G214500.1.cds1	NF-YB
TraesCS7A02G021800.1	MYB
TraesCS7A02G415100.1	C3H
TraesCS7A02G350900.1	bHLH
TraesCS7A02G461800.1	C3H
TraesCS7A02G539600.1	G2-like
TraesCS7A02G341100.2	CPP
TraesCS7A02G336700.1.cds1	NF-YC
TraesCS7B02G065800.2	ARF
TraesCS7B02G461700.1	NAC
TraesCS7B02G135000.1.cds1	NF-YC
TraesCS7B02G377000.1.cds1	NF-YC
TraesCS7B02G377500.1.cds1	NF-YC
TraesCS7B02G377200.1.cds1	NF-YC
TraesCS7B02G376500.1.cds1	NF-YC
TraesCS7B02G136400.2	WRKY
TraesCS7B02G240000.1	WRKY
TraesCS7B02G075600.1	bZIP
TraesCS7B02G485400.1.cds1	M-type_MADS
TraesCS7B02G018400.1.cds1	ERF
TraesCS7B02G145400.1.cds1	EIL
TraesCS7B02G432300.1	NF-X1
TraesCS7B02G434700.1.cds1	NF-X1
TraesCS7B02G420900.1	ARR-B
TraesCS7B02G461400.1	ARR-B
TraesCS7B02G422100.1	ARR-B
TraesCS7B02G422000.1	ARR-B
TraesCS7B02G009900.1	MIKC_MADS
TraesCS7B02G240500.1.cds1	M-type_MADS
TraesCS7B02G080300.2	MIKC_MADS
TraesCS7B02G240400.1.cds1	M-type_MADS
TraesCS7B02G211300.1.cds1	M-type_MADS
TraesCS7B02G501400.1	NF-YB
TraesCS7B02G121900.1.cds1	NF-YB
TraesCS7B02G114300.1	bZIP
TraesCS7B02G049000.1	ARR-B
TraesCS7B02G049200.1	ARR-B
TraesCS7B02G408700.1	ARR-B
TraesCS7B02G188000.1	MYB_related
TraesCS7B02G158900.1	M-type_MADS
TraesCS7B02G121800.1.cds1	NF-YB
TraesCS7B02G122000.1.cds1	NF-YB
TraesCS7B02G232000.1	bHLH
TraesCS7B02G363200.2	C3H
TraesCS7B02G242300.1	CPP
TraesCS7B02G248300.1.cds1	NF-YC

## Sheet: Sheet 4
Wheat proteins	Stem rust proteins
TraesCS5D02G201300.1	GMQ_11962T0
TraesCS7A02G129700.1	GMQ_11962T0
TraesCS5B02G193600.1	GMQ_11962T0
TraesCS7B02G029700.1	GMQ_11962T0
TraesCS7D02G128800.1	GMQ_11962T0
TraesCS5A02G189600.1	GMQ_11962T0
TraesCS3B02G460000.1	GMQ_11962T0
TraesCS3D02G419300.1	GMQ_11962T0
TraesCS3A02G424000.1	GMQ_11962T0
TraesCS3B02G459900.1	GMQ_11962T0
TraesCS3D02G524800.1	GMQ_11962T0
TraesCS6B02G176400.1	GMQ_11962T0
TraesCS4A02G086300.1	GMQ_11962T0
TraesCS2A02G458000.1	GMQ_11962T0
TraesCS7B02G354100.1	GMQ_11962T0
TraesCS7D02G453100.1	GMQ_11962T0
TraesCS2B02G426500.1	GMQ_11962T0
TraesCS7B02G354000.2	GMQ_11962T0
TraesCS4D02G218300.1	GMQ_11962T0
TraesCS2B02G480600.1	GMQ_11962T0
TraesCS7B02G367600.1	GMQ_11962T0
TraesCS7B02G366700.1	GMQ_11962T0
TraesCS7B02G354200.1	GMQ_11962T0
TraesCS6D02G125600.1	GMQ_11962T0
TraesCS6A02G266000.1	GMQ_11962T0
TraesCS7A02G453300.1	GMQ_11962T0
TraesCS7A02G453500.1	GMQ_11962T0
TraesCS6B02G148000.2.cds1	GMQ_11962T0
TraesCS5A02G073800.1	GMQ_11962T0
TraesCS2D02G405500.1	GMQ_11962T0
TraesCS7A02G453600.1	GMQ_11962T0
TraesCS7D02G442700.1.cds1	GMQ_11962T0
TraesCS4D02G218400.1	GMQ_11962T0
TraesCS2A02G408200.1	GMQ_11962T0
